# Supplementary material for: ZNF8 Orchestrates with Smad3 to Promote Lung Metastasis by Recruiting SMYD3 in Breast Cancer
Source: Adv Sci (Weinh). 2024 Sep 3;11(40):2404904. doi: 10.1002/advs.202404904 (PMC11515916; doi:10.1002/advs.202404904)
Supplement: Supplementary file 2 — Supporting Information [file ADVS-11-2404904-s001.xlsx]

## Sheet: FC>5 FDR 0.001 PPI
Protein_IDs	symbol	Intensity_IgG_1	Intensity_IgG_2	Intensity_Smad3_1	Intensity_Smad3_2	Normalized Intensity_IgG_1	Normalized Intensity_IgG_2	Normalized Intensity_Smad3_1	Normalized Intensity_Smad3_2	Log2FC_SMAD3_IgG	P value	Adjust p value	FDR	PPI group	Known interactor	TF
Q13501	SQSTM1	0	0	534950000	486320000	22.6106	22.4848	28.967	28.8852	6.3784	1.51563e-05	0.0291759	0.000437608	PPI	SQSTM1			178
Q01082;P11277	SPTBN1	0	0	3886800000	2813400000	22.6106	22.4848	31.8281	31.4175	9.07512	7.93055e-06	0.0152663	0.000437608	PPI	SPTBN1
P08047	SP1	0	0	217240000	203070000	22.6106	22.4848	27.6669	27.6252	5.09838	3.42181e-05	0.0658698	0.000461847	PPI	SP1	zf-C2H2
Q13485	SMAD4	0	0	245960000	291530000	22.6106	22.4848	27.846	28.1469	5.44878	3.99672e-05	0.0769369	0.000504213	PPI	SMAD4	MH1
P84022;O15198;Q99717;Q15797	SMAD3	0	0	16770000000	16599000000	22.6106	22.4848	33.9373	33.9782	11.4101	1.6622e-06	0.00319973	0.000437608	PPI	SMAD3	MH1
P12757	SKIL	0	0	202470000	274830000	22.6106	22.4848	27.5653	28.0618	5.26587	7.85667e-05	0.151241	0.000684348	PPI	SKIL
O43148	RNMT	0	0	3799800000	3770700000	22.6106	22.4848	31.7954	31.84	9.27005	3.63525e-06	0.00699786	0.000437608	PPI	RNMT
Q96PK6	RBM14	580420000	694680000	30277000000	27857000000	29.0803	29.404	34.7897	34.7252	5.51526	3.85952e-05	0.0742958	0.000495305	PPI	RBM14
Q8WXF1;REV__Q8IVF4	PSPC1	9016200	16585000	5623200000	7055300000	23.0719	24.0156	32.3609	32.7439	9.00867	4.86223e-05	0.0935979	0.000530466	PPI	PSPC1
P04156	PRNP	0	0	236590000	225260000	22.6106	22.4848	27.79	27.7749	5.23474	3.07622e-05	0.0592172	0.000461049	PPI	PRNP
P11940;Q9H361;Q4VXU2;Q96DU9	PABPC1	825020000	874900000	44718000000	40341000000	29.5876	29.7368	35.3523	35.2594	5.64363	2.49966e-05	0.0481185	0.000437608	PPI	PABPC1
Q14974	KPNB1	0	0	416920000	497260000	22.6106	22.4848	28.6073	28.9173	6.21463	2.49794e-05	0.0480853	0.000437608	PPI	KPNB1
P35568	IRS1	0	0	1134000000	1166300000	22.6106	22.4848	30.0509	30.1471	7.55135	8.14756e-06	0.0156841	0.000437608	PPI	IRS1
Q14192	FHL2	0	0	315240000	281060000	22.6106	22.4848	28.204	28.0942	5.60141	2.53353e-05	0.0487705	0.000437608	PPI	FHL2
Q96RT1	ERBB2IP	0	0	204340000	248630000	22.6106	22.4848	27.5785	27.9173	5.20023	5.2405e-05	0.10088	0.000538714	PPI	ERBB2IP
P23588	EIF4B	0	0	218820000	269340000	22.6106	22.4848	27.6773	28.0327	5.30733	5.07617e-05	0.0977163	0.000537328	PPI	EIF4B
O00571;O15523;Q9NQI0	DDX3X;DDX3Y	320770000	341940000	51358000000	48212000000	28.2248	28.3814	35.552	35.5165	7.23121	9.62111e-06	0.0185206	0.000437608	PPI	DDX3X
Q8N684	CPSF7	0	0	347980000	374160000	22.6106	22.4848	28.3466	28.5069	5.87908	2.25824e-05	0.0434711	0.000437608	PPI	CPSF7
Q8WWM7	ATXN2L	0	0	14021000000	13728000000	22.6106	22.4848	33.679	33.7042	11.144	1.80687e-06	0.00347822	0.000437608	PPI	ATXN2L
Q12986	NFX1	0	0	328990000	356680000	22.6106	22.4848	28.2656	28.4379	5.80408	2.41464e-05	0.0464818	0.000437608	PPI		zf-NF-X1
Q13118	KLF10	0	0	785340000	744200000	22.6106	22.4848	29.5209	29.499	6.96225	1.05732e-05	0.0203534	0.000437608	PPI		zf-C2H2
Q9BXK1	KLF16	0	0	3379600000	3331400000	22.6106	22.4848	31.6264	31.6613	9.09617	3.88816e-06	0.00748471	0.000437608	PPI		zf-C2H2
O43474;O75840;Q9Y5W3;Q13351	KLF4	0	0	2737900000	2324100000	22.6106	22.4848	31.3226	31.1419	8.68455	5.39744e-06	0.0103901	0.000437608	PPI		zf-C2H2
P56270	MAZ	0	0	578380000	655970000	22.6106	22.4848	29.0796	29.3169	6.65057	1.63734e-05	0.0315188	0.000437608	PPI		zf-C2H2
Q14119;Q9HBE1	VEZF1	8955300	8745300	646370000	562580000	23.0621	23.0923	29.2399	29.0953	6.09044	1.79614e-05	0.0345757	0.000437608	PPI		zf-C2H2
P52747;Q6NX45;Q9ULD5;Q9BXA9;Q9NSC2	ZNF143	0	0	4246100000	3637400000	22.6106	22.4848	31.9556	31.7881	9.3242	4.04384e-06	0.00778439	0.000437608	PPI		zf-C2H2
P17028	ZNF24	0	0	1153500000	956350000	22.6106	22.4848	30.0755	29.8608	7.42049	1.03689e-05	0.0199601	0.000437608	PPI		zf-C2H2
Q8N0Y2	ZNF444	0	0	1305300000	1378100000	22.6106	22.4848	30.2539	30.3879	7.77321	7.62872e-06	0.0146853	0.000437608	PPI		zf-C2H2
P36508	ZNF76	0	0	391690000	334020000	22.6106	22.4848	28.5173	28.3432	5.88257	2.30289e-05	0.0443306	0.000437608	PPI		zf-C2H2
P17098	ZNF8	0	0	293910000	280490000	22.6106	22.4848	28.103	28.0912	5.54941	2.47092e-05	0.0475652	0.000437608	PPI		zf-C2H2
Q16670;Q3MJ62	ZSCAN26	0	0	887620000	1036600000	22.6106	22.4848	29.6975	29.9771	7.28961	1.2754e-05	0.0245514	0.000437608	PPI		zf-C2H2
Q6DD87	ZNF787	8970900	0	834920000	536070000	23.0646	22.4848	29.6092	29.0257	6.54275	9.15346e-05	0.176204	0.000740353	PPI		zf-C2H2
P57682	KLF3	0	0	507130000	369300000	22.6106	22.4848	28.8899	28.4881	6.14132	3.34533e-05	0.0643976	0.000461847	PPI		zf-C2H2
P17020;Q8IVP9;Q13398;Q6P9A1	ZNF16	0	0	298140000	332440000	22.6106	22.4848	28.1236	28.3364	5.68229	2.81033e-05	0.0540989	0.000447098	PPI		zf-C2H2
Q9H7X3	ZNF696	0	0	211540000	312660000	22.6106	22.4848	27.6285	28.2479	5.39051	0.000104872	0.201879	0.00077734	PPI		zf-C2H2
Q9Y4X4	KLF12	0	0	226430000	267120000	22.6106	22.4848	27.7266	28.0208	5.32602	4.28063e-05	0.0824021	0.000511471	PPI		zf-C2H2
Q15776;P19878	ZKSCAN8	0	0	239870000	209190000	22.6106	22.4848	27.8098	27.6681	5.19128	3.50284e-05	0.0674297	0.000461847	PPI		zf-C2H2
Q96K58	ZNF668	0	0	261830000	187790000	22.6106	22.4848	27.9362	27.5124	5.17662	6.75005e-05	0.129938	0.000621715	PPI		zf-C2H2
O43298	ZBTB43	0	0	568610000	562620000	22.6106	22.4848	29.055	29.0954	6.52755	1.35466e-05	0.0260772	0.000437608	PPI		ZBTB
P28702;P19793;P48443	RXRB	0	0	207820000	190380000	22.6106	22.4848	27.6029	27.5322	5.01985	3.68703e-05	0.0709753	0.000476344	PPI		RXR-like
O15014;Q9ULD9	ZNF609	0	0	343450000	360300000	22.6106	22.4848	28.3277	28.4525	5.8424	2.20121e-05	0.0423733	0.000437608	PPI		Others
P23246	SFPQ	236530000	142730000	21807000000	29601000000	27.7852	27.1209	34.3162	34.8128	7.11142	6.84407e-05	0.131748	0.000627373	PPI		Others
Q9UKL0	RCOR1	0	0	308400000	249630000	22.6106	22.4848	28.1724	27.9231	5.50004	3.42295e-05	0.0658918	0.000461847	PPI		MYB
P17480	UBTF	0	0	237010000	390420000	22.6106	22.4848	27.7925	28.5683	5.63273	0.000143194	0.275648	0.000906738	PPI		HMG
Q6PJT7	ZC3H14	10453000	0	51215000000	51090000000	23.2852	22.4848	35.548	35.6002	12.6891	7.20291e-06	0.0138656	0.000437608	PPI
P35579;REV__Q9UKV3	MYH9	47063000	27792000	140890000000	106130000000	25.4559	24.7604	37.0079	36.6549	11.7233	9.06521e-06	0.0174505	0.000437608	PPI
Q7Z417	NUFIP2	0	0	16928000000	19592000000	22.6106	22.4848	33.9508	34.2174	11.5364	2.20581e-06	0.00424618	0.000437608	PPI
Q15637	SF1	0	0	13062000000	14408000000	22.6106	22.4848	33.5768	33.774	11.1277	2.18862e-06	0.00421309	0.000437608	PPI
Q15233	NONO	10875000	13076000	16744000000	22016000000	23.3423	23.6726	33.9351	34.3857	10.6529	6.49255e-06	0.0124982	0.000437608	PPI
P35580	MYH10	0	0	9931100000	7406200000	22.6106	22.4848	33.1815	32.8139	10.45	4.13475e-06	0.00795939	0.000437608	PPI
Q13490	BIRC2	0	0	8096000000	7586200000	22.6106	22.4848	32.8867	32.8486	10.32	2.42207e-06	0.00466248	0.000437608	PPI
Q01844	EWSR1	0	0	7927100000	7274800000	22.6106	22.4848	32.8563	32.7881	10.2745	2.50292e-06	0.00481812	0.000437608	PPI
Q92734	TFG	0	0	8459200000	6793700000	22.6106	22.4848	32.95	32.6894	10.272	3.36714e-06	0.00648174	0.000437608	PPI
Q9UHB6	LIMA1	0	0	6102000000	4847500000	22.6106	22.4848	32.4788	32.2024	9.79294	4.1775e-06	0.00804169	0.000437608	PPI
Q14847	LASP1	0	0	4686400000	5448100000	22.6106	22.4848	32.098	32.371	9.68679	4.31795e-06	0.00831205	0.000437608	PPI
Q13751	LAMB3	10828000	0	5370300000	5148200000	23.336	22.4848	32.2945	32.2893	9.38146	2.59155e-05	0.0498873	0.000437608	PPI
Q13813	SPTAN1	0	0	3947300000	2990100000	22.6106	22.4848	31.8504	31.5054	9.1302	6.45964e-06	0.0124348	0.000437608	PPI
Q3MHD2	LSM12	0	0	3304700000	3416000000	22.6106	22.4848	31.594	31.6975	9.09809	4.07538e-06	0.00784511	0.000437608	PPI
O95425	SVIL	0	0	3790500000	2747500000	22.6106	22.4848	31.7919	31.3833	9.03993	8.00095e-06	0.0154018	0.000437608	PPI
Q00610;P53675	CLTC	9376900	0	3866300000	3753300000	23.1285	22.4848	31.8205	31.8334	9.02028	1.58691e-05	0.030548	0.000437608	PPI
Q86SQ0	PHLDB2	0	0	3102400000	3074700000	22.6106	22.4848	31.5029	31.5456	8.97659	4.09904e-06	0.00789065	0.000437608	PPI
P12268	IMPDH2	0	0	2832700000	2788800000	22.6106	22.4848	31.3717	31.4048	8.84059	4.32499e-06	0.00832561	0.000437608	PPI
Q14247	CTTN	0	0	2434900000	3211500000	22.6106	22.4848	31.1534	31.6084	8.83323	1.00003e-05	0.0192506	0.000437608	PPI
P21589	NT5E	0	0	3133300000	2380200000	22.6106	22.4848	31.5172	31.1763	8.79906	7.34116e-06	0.0141317	0.000437608	PPI
P0DP25;P0DP24;P0DP23;P02585	0	0	0	2935700000	1861700000	22.6106	22.4848	31.4232	30.8218	8.57484	1.74863e-05	0.0336611	0.000437608	PPI
O43795;Q9UBC5	MYO1B	0	0	2298000000	2091900000	22.6106	22.4848	31.0699	30.99	8.48227	5.18954e-06	0.00998986	0.000437608	PPI
Q12933	TRAF2	0	0	2240300000	2094100000	22.6106	22.4848	31.0332	30.9915	8.46469	5.10858e-06	0.00983402	0.000437608	PPI
Q7Z406	MYH14	0	0	2224900000	1940400000	22.6106	22.4848	31.0232	30.8816	8.40472	5.74809e-06	0.0110651	0.000437608	PPI
Q8WWI1	LMO7	0	0	2336800000	1822800000	22.6106	22.4848	31.094	30.7914	8.39502	7.93961e-06	0.0152837	0.000437608	PPI
Q9Y448	KNSTRN	0	0	1729300000	2125200000	22.6106	22.4848	30.6597	31.0128	8.28857	9.49282e-06	0.0182737	0.000437608	PPI
Q9NYL9;Q9NZR1;P28289	TMOD3	0	0	2308100000	1463300000	22.6106	22.4848	31.0762	30.4744	8.22764	2.04423e-05	0.0393514	0.000437608	PPI
P52907	CAPZA1	0	0	2083800000	1476300000	22.6106	22.4848	30.9287	30.4872	8.16028	1.29341e-05	0.0248981	0.000437608	PPI
Q15464	SHB	0	0	1481500000	1782200000	22.6106	22.4848	30.4366	30.7589	8.05003	9.76641e-06	0.0188003	0.000437608	PPI
Q01804	OTUD4	0	0	1475300000	1608100000	22.6106	22.4848	30.4305	30.6106	7.97286	7.43329e-06	0.0143091	0.000437608	PPI
O14974;O60237	PPP1R12A	0	0	1415800000	1309500000	22.6106	22.4848	30.3711	30.3142	7.79499	7.01586e-06	0.0135055	0.000437608	PPI
Q9HCM9	TRIM39	0	0	1347200000	1220700000	22.6106	22.4848	30.2995	30.2129	7.70851	7.47481e-06	0.014389	0.000437608	PPI
Q14444	CAPRIN1	46425000	34324000	7661800000	8679900000	25.4362	25.0649	32.8072	33.0429	7.67448	1.53504e-05	0.0295495	0.000437608	PPI
Q13283	G3BP1	60014000	63912000	11604000000	11451000000	25.8066	25.9618	33.4061	33.4426	7.54014	8.20766e-06	0.0157997	0.000437608	PPI
O43464;P83110	HTRA2	0	0	1184800000	956610000	22.6106	22.4848	30.1141	29.8612	7.44	1.11175e-05	0.0214012	0.000437608	PPI
Q96EK7	FAM120B	0	0	903130000	1155800000	22.6106	22.4848	29.7225	30.1341	7.38062	1.72743e-05	0.033253	0.000437608	PPI
Q14142	TRIM14	0	0	961770000	967270000	22.6106	22.4848	29.8133	29.8772	7.29755	9.02579e-06	0.0173746	0.000437608	PPI
Q13310;P0CB38	PABPC4	48784000	35357000	5881800000	6934800000	25.5077	25.1077	32.4258	32.7191	7.26471	2.24183e-05	0.0431552	0.000437608	PPI
O43823	AKAP8	9452700	8667000	1122800000	1489600000	23.1401	23.0793	30.0366	30.5001	7.15867	2.16873e-05	0.0417481	0.000437608	PPI
Q14980	NUMA1	0	0	1000100000	757040000	22.6106	22.4848	29.8696	29.5236	7.14897	1.62241e-05	0.0312314	0.000437608	PPI
Q92567	FAM168A	0	0	911660000	774040000	22.6106	22.4848	29.7361	29.5557	7.0982	1.15052e-05	0.0221475	0.000437608	PPI
P02786	TFRC	0	5154100	766580000	702560000	22.6106	22.3295	29.486	29.4159	6.98092	1.43725e-05	0.0276671	0.000437608	PPI
Q8NC51	SERBP1	0	0	722510000	809620000	22.6106	22.4848	29.4006	29.6205	6.96288	1.33024e-05	0.0256071	0.000437608	PPI
Q9BZZ5	API5	0	0	680530000	817150000	22.6106	22.4848	29.3142	29.6339	6.92638	1.70511e-05	0.0328234	0.000437608	PPI
P62873;P62879;P16520	GNB1;GNB2	0	0	741430000	717080000	22.6106	22.4848	29.4379	29.4454	6.89397	1.09478e-05	0.0210745	0.000437608	PPI
Q8ND56	LSM14A	0	0	638890000	794670000	22.6106	22.4848	29.2231	29.5936	6.86071	2.02308e-05	0.0389443	0.000437608	PPI
Q9UKT4	FBXO5	0	0	655990000	773890000	22.6106	22.4848	29.2613	29.5554	6.86065	1.65825e-05	0.0319213	0.000437608	PPI
Q9GZT9;Q9H6Z9	EGLN1	0	0	663380000	737230000	22.6106	22.4848	29.2774	29.4854	6.83372	1.39425e-05	0.0268393	0.000437608	PPI
Q04637;O43432	EIF4G1	0	0	701470000	623590000	22.6106	22.4848	29.358	29.2439	6.75324	1.26251e-05	0.0243033	0.000437608	PPI
O43166;Q9P2F8	SIPA1L1	0	0	609330000	584110000	22.6106	22.4848	29.1548	29.1495	6.60448	1.28582e-05	0.024752	0.000437608	PPI
Q14694	USP10	0	0	572430000	588710000	22.6106	22.4848	29.0647	29.1608	6.56507	1.37768e-05	0.0265203	0.000437608	PPI
Q9ULV4	CORO1C	0	0	509770000	639130000	22.6106	22.4848	28.8974	29.2794	6.54072	2.49788e-05	0.0480842	0.000437608	PPI
O94929	ABLIM3	0	0	550960000	572570000	22.6106	22.4848	29.0095	29.1207	6.51745	1.43795e-05	0.0276805	0.000437608	PPI
O43809	NUDT21	0	0	588830000	519520000	22.6106	22.4848	29.1054	28.9805	6.49526	1.47999e-05	0.0284898	0.000437608	PPI
Q08380	LGALS3BP	0	0	498620000	546300000	22.6106	22.4848	28.8655	29.053	6.41156	1.7058e-05	0.0328367	0.000437608	PPI
Q15582	TGFBI	0	0	481470000	559150000	22.6106	22.4848	28.815	29.0865	6.40309	2.03556e-05	0.0391845	0.000437608	PPI
Q9BZR9	TRIM8	0	0	569150000	439300000	22.6106	22.4848	29.0564	28.7385	6.34975	2.35149e-05	0.0452662	0.000437608	PPI
Q14157	UBAP2L	0	0	566040000	435870000	22.6106	22.4848	29.0485	28.7272	6.34015	2.38552e-05	0.0459213	0.000437608	PPI
Q9NR28	DIABLO	0	0	479630000	506850000	22.6106	22.4848	28.8095	28.9448	6.32949	1.65232e-05	0.0318072	0.000437608	PPI
Q63HR2;Q68CZ2	TNS2	0	0	470750000	475980000	22.6106	22.4848	28.7825	28.8542	6.27068	1.60299e-05	0.0308576	0.000437608	PPI
Q14764	MVP	0	0	446130000	482050000	22.6106	22.4848	28.705	28.8725	6.24107	1.8251e-05	0.0351332	0.000437608	PPI
P19105;O14950	MYL12A;MYL12B	187070000	198150000	14370000000	14234000000	27.4468	27.5942	33.7145	33.7565	6.21497	1.67894e-05	0.0323196	0.000437608	PPI
Q8WUA2	PPIL4	0	0	479110000	405790000	22.6106	22.4848	28.8079	28.624	6.16829	1.96003e-05	0.0377306	0.000437608	PPI
Q99700	ATXN2	0	0	430780000	421910000	22.6106	22.4848	28.6545	28.6802	6.11969	1.71702e-05	0.0330526	0.000437608	PPI
O95399	UTS2	0	0	454520000	399560000	22.6106	22.4848	28.7319	28.6017	6.11912	1.86325e-05	0.0358676	0.000437608	PPI
P17936	IGFBP3	0	0	454270000	389220000	22.6106	22.4848	28.7311	28.5639	6.09981	1.98821e-05	0.038273	0.000437608	PPI
Q8WXX5	DNAJC9	0	0	420880000	411960000	22.6106	22.4848	28.621	28.6458	6.0857	1.75285e-05	0.0337424	0.000437608	PPI
P60660	MYL6	238530000	188600000	14937000000	13106000000	27.7974	27.523	33.7703	33.6374	6.04366	2.56494e-05	0.0493751	0.000437608	PPI
Q9NQC7	CYLD	0	0	441730000	364370000	22.6106	22.4848	28.6907	28.4687	6.03203	2.28818e-05	0.0440475	0.000437608	PPI
P50479	PDLIM4	0	0	445140000	356350000	22.6106	22.4848	28.7018	28.4366	6.02152	2.52634e-05	0.048632	0.000437608	PPI
Q9NXR1	NDE1	0	0	399530000	380680000	22.6106	22.4848	28.5459	28.5319	5.99119	1.85484e-05	0.0357057	0.000437608	PPI
P23528;Q9Y281	CFL1	0	0	411120000	361440000	22.6106	22.4848	28.5871	28.457	5.9744	2.03784e-05	0.0392284	0.000437608	PPI
P52943	CRIP2	0	0	392750000	363990000	22.6106	22.4848	28.5212	28.4672	5.9465	1.93424e-05	0.0372341	0.000437608	PPI
Q9BTL3	FAM103A1	0	0	362040000	353900000	22.6106	22.4848	28.4037	28.4266	5.86749	2.00909e-05	0.038675	0.000437608	PPI
Q16527	CSRP2	0	0	330230000	348400000	22.6106	22.4848	28.271	28.404	5.78985	2.30058e-05	0.0442862	0.000437608	PPI
Q16630	CPSF6	0	0	307310000	291580000	22.6106	22.4848	28.1673	28.1472	5.60954	2.37636e-05	0.0457449	0.000437608	PPI
Q9Y224	C14orf166	7679900	21830000	16545000000	17876000000	22.8404	24.412	33.9178	34.0852	10.3753	0.000109772	0.211311	0.000782634	PPI
Q92499	DDX1	66329000	32049000	50393000000	43529000000	25.9509	24.966	35.5247	35.3691	9.98842	3.11535e-05	0.0599705	0.000461049	PPI
Q8NCA5	FAM98A	58988000	26452000	19980000000	17227000000	25.7817	24.6891	34.19	34.0318	8.8755	6.46731e-05	0.124496	0.000602435	PPI
P35637	FUS	21205000	50466000	16636000000	12816000000	24.3057	25.621	33.9257	33.6051	8.80205	0.00012345	0.237641	0.000825143	PPI
P67936;P07951	TPM4	10992000	0	2376800000	2846800000	23.3577	22.4848	31.1185	31.4345	8.35527	5.0053e-05	0.096352	0.000535289	PPI
O75165	DNAJC13	9091000	0	1509600000	1231400000	23.0838	22.4848	30.4637	30.2255	7.56029	3.08349e-05	0.0593572	0.000461049	PPI
O43707	ACTN4	0	0	817220000	1218100000	22.6106	22.4848	29.5783	30.2098	7.34639	3.42593e-05	0.0659492	0.000461847	PPI
P0DMV9;P0DMV8	HSPA1B;HSPA1A	10169000	0	1161400000	1305700000	23.2455	22.4848	30.0854	30.31	7.33257	5.47501e-05	0.105394	0.000543268	PPI
Q13077	TRAF1	0	0	1089000000	691660000	22.6106	22.4848	29.9925	29.3933	7.14524	3.43948e-05	0.06621	0.000461847	PPI
Q14162	SCARF1	0	0	688170000	989510000	22.6106	22.4848	29.3303	29.91	7.07249	3.36457e-05	0.064768	0.000461847	PPI
P47756	CAPZB	0	0	939520000	576870000	22.6106	22.4848	29.7795	29.1315	6.90783	4.53768e-05	0.0873503	0.000516866	PPI
Q52LJ0	FAM98B	10131000	0	892440000	861460000	23.2401	22.4848	29.7053	29.7101	6.84527	6.3083e-05	0.121435	0.000598989	PPI
Q9H0G5	NSRP1	0	0	581390000	816770000	22.6106	22.4848	29.0871	29.6332	6.81246	3.49103e-05	0.0672023	0.000461847	PPI
Q96JM3	CHAMP1	8575100	0	736990000	785540000	22.9995	22.4848	29.4292	29.577	6.76094	3.32058e-05	0.0639212	0.000461847	PPI
P04899;P63096;P11488;P19087;A8MTJ3	GNAI2	0	0	722880000	503720000	22.6106	22.4848	29.4013	28.9359	6.62094	3.04004e-05	0.0585208	0.000461049	PPI
Q9Y520	PRRC2C	0	9117900	586850000	950920000	22.6106	23.1525	29.1006	29.8526	6.59506	0.000120497	0.231957	0.000813883	PPI
Q92900	UPF1	102870000	61293000	7236500000	6704500000	26.584	25.9014	32.7248	32.6703	6.45483	6.31661e-05	0.121595	0.000598989	PPI
Q6PKG0;Q659C4	LARP1	36504000	19264000	2204200000	2401600000	25.0893	24.2316	31.0098	31.1892	6.439	0.000113828	0.219119	0.000788802	PPI
P22061	PCMT1	0	0	570060000	427730000	22.6106	22.4848	29.0587	28.7	6.33165	2.64633e-05	0.0509419	0.000439955	PPI
P68133;P68032;P63267;P62736	ACTA1;ACTC1;ACTG2;ACTA2	77363000	129900000	7681400000	7944400000	26.1729	26.985	32.8109	32.9151	6.28402	0.000105179	0.20247	0.00077734	PPI
P12814;P35609;Q08043	ACTN1	0	0	349620000	617300000	22.6106	22.4848	28.3534	29.2292	6.24363	0.000130885	0.251954	0.00085991	PPI
Q9H000	MKRN2	0	0	563940000	380940000	22.6106	22.4848	29.0431	28.5328	6.2403	4.34397e-05	0.0836214	0.000511471	PPI
Q69YQ0	SPECC1L	0	0	539320000	391180000	22.6106	22.4848	28.9787	28.5711	6.22723	3.22833e-05	0.0621454	0.000461847	PPI
Q96C19;Q9BUP0	EFHD2	0	0	523540000	362500000	22.6106	22.4848	28.9359	28.4613	6.15089	4.11644e-05	0.0792415	0.000511235	PPI
Q86UT8	CCDC84	0	0	492010000	339540000	22.6106	22.4848	28.8463	28.3669	6.05888	4.41821e-05	0.0850505	0.000511471	PPI
Q6ZXV5;Q5T4D3	TMTC3	0	0	509790000	298570000	22.6106	22.4848	28.8975	28.1813	5.99173	9.50889e-05	0.183046	0.000745559	PPI
Q9UM54	MYO6	0	0	312690000	478950000	22.6106	22.4848	28.1923	28.8631	5.98005	8.34226e-05	0.160589	0.000707438	PPI
P63261;P60709;Q6S8J3;A5A3E0;P0CG38;Q9BYX7;P0CG39	ACTG1;ACTB	1761700000	1081300000	87334000000	83134000000	30.6821	30.0423	36.318	36.3026	5.94805	7.44948e-05	0.143402	0.000659215	PPI
Q9BUF5	TUBB6	0	0	316260000	443030000	22.6106	22.4848	28.2087	28.7507	5.932	5.78384e-05	0.111339	0.000565172	PPI
O95429	BAG4	0	0	320760000	359910000	22.6106	22.4848	28.2291	28.4509	5.79231	2.66243e-05	0.0512518	0.000439955	PPI
Q9H7E2	TDRD3	0	0	251660000	324250000	22.6106	22.4848	27.8791	28.3004	5.54204	5.19411e-05	0.0999866	0.000538714	PPI
O60343	TBC1D4	0	0	236810000	329230000	22.6106	22.4848	27.7913	28.3224	5.50916	7.37262e-05	0.141923	0.000657051	PPI
Q13356	PPIL2	0	0	320600000	239470000	22.6106	22.4848	28.2284	27.8631	5.49806	4.56899e-05	0.0879531	0.000517371	PPI
Q6UXN9	WDR82	0	0	322700000	214800000	22.6106	22.4848	28.2378	27.7063	5.42434	7.82269e-05	0.150587	0.000684348	PPI
Q15025	TNIP1	0	0	305730000	223750000	22.6106	22.4848	28.1598	27.7652	5.41482	5.24945e-05	0.101052	0.000538714	PPI
Q99590	SCAF11	0	0	261790000	258490000	22.6106	22.4848	27.936	27.9734	5.40701	2.74121e-05	0.0527683	0.000443431	PPI
Q7Z5J4	RAI1	11270000	7415400	433060000	345130000	23.3938	22.8543	28.6621	28.3904	5.40224	9.52766e-05	0.183407	0.000745559	PPI
P05976;P08590	MYL1;MYL3	0	0	271440000	234330000	22.6106	22.4848	27.9882	27.8318	5.36233	3.16841e-05	0.0609919	0.000461049	PPI
Q99959	PKP2	0	0	275470000	230480000	22.6106	22.4848	28.0095	27.8079	5.36102	3.42103e-05	0.0658548	0.000461847	PPI
O15234	CASC3	0	0	207570000	305360000	22.6106	22.4848	27.6012	28.2138	5.3598	0.000104927	0.201984	0.00077734	PPI
Q9H2Y7	ZNF106	0	0	245010000	256230000	22.6106	22.4848	27.8404	27.9607	5.35289	3.03864e-05	0.0584938	0.000461049	PPI
Q12965	MYO1E	0	0	202740000	307880000	22.6106	22.4848	27.5672	28.2256	5.34875	0.00012171	0.234292	0.000819202	PPI
Q8N3V7	SYNPO	0	0	199430000	309260000	22.6106	22.4848	27.5435	28.2321	5.3401	0.000134279	0.258487	0.00086926	PPI
Q6ZUT6	C15orf52	0	8577200	270140000	335180000	22.6106	23.0643	27.9813	28.3482	5.32732	9.40964e-05	0.181136	0.000745559	PPI
P06730;A6NMX2	EIF4E	0	0	323190000	185030000	22.6106	22.4848	28.24	27.491	5.31782	0.00016366	0.315045	0.000983747	PPI
Q86XK2	FBXO11	0	0	252760000	231500000	22.6106	22.4848	27.8853	27.8143	5.30214	3.00487e-05	0.0578437	0.000461049	PPI
O75475	PSIP1	0	0	243610000	238200000	22.6106	22.4848	27.8322	27.8554	5.29612	2.94954e-05	0.0567786	0.000461049	PPI
P55209;Q99733	NAP1L1	0	6901700	258070000	261860000	22.6106	22.7507	27.9153	27.9921	5.27306	3.13992e-05	0.0604435	0.000461049	PPI
Q9P270	SLAIN2	0	0	209390000	257880000	22.6106	22.4848	27.6138	27.97	5.24419	5.3202e-05	0.102414	0.000538714	PPI
P51114	FXR1	302420000	374780000	12169000000	13235000000	28.1398	28.5137	33.4746	33.6515	5.23634	5.93928e-05	0.114331	0.00057743	PPI
Q9UHF1	EGFL7	0	0	225580000	232350000	22.6106	22.4848	27.7212	27.8196	5.22272	3.25399e-05	0.0626393	0.000461847	PPI
Q13200	PSMD2	0	0	226110000	220950000	22.6106	22.4848	27.7246	27.747	5.18812	3.18543e-05	0.0613195	0.000461049	PPI
Q8N1G2	CMTR1	0	0	244320000	199010000	22.6106	22.4848	27.8363	27.5961	5.16855	4.23601e-05	0.0815432	0.000511471	PPI
P00338	LDHA	0	0	182330000	261970000	22.6106	22.4848	27.4141	27.9927	5.15572	0.000109195	0.2102	0.000781414	PPI
P11142;P54652	HSPA8	548840000	461620000	19274000000	16643000000	28.9996	28.8143	34.1381	33.982	5.1531	4.00751e-05	0.0771446	0.000504213	PPI
O60341	KDM1A	0	0	193890000	227720000	22.6106	22.4848	27.5028	27.7905	5.099	4.96083e-05	0.095496	0.000533497	PPI
Q9NUD5	ZCCHC3	0	0	236700000	183120000	22.6106	22.4848	27.7906	27.4761	5.08567	5.35175e-05	0.103021	0.000538714	PPI
Q8TAP9	MPLKIP	0	0	203690000	191940000	22.6106	22.4848	27.574	27.5439	5.01126	3.63444e-05	0.069963	0.000474406	PPI
Q15326	ZMYND11	0	0	31298000	20108000	22.6106	22.4848	24.8717	24.2891	2.03274	0.00330316	1	0.00789885		ZMYND11
P37275;O60315	ZEB1	0	0	316350000	0	22.6106	22.4848	28.2091	22.0038	2.55878	0.326696	1	0.400311		ZEB1	zf-C2H2
P25490;Q96MM3	YY1	36373000	33447000	316020000	183720000	25.0842	25.0276	28.2076	27.4808	2.78832	0.00159373	1	0.00450395		YY1	zf-C2H2
Q9Y5A9	YTHDF2	0	0	111600000	83635000	22.6106	22.4848	26.7059	26.3455	3.978	0.000150782	0.290255	0.000927333		YTHDF2
P12956	XRCC6	125610000	117860000	1579300000	1582100000	26.8722	26.8447	30.5288	30.587	3.69948	0.000105799	0.203663	0.00077734		XRCC6
P13010	XRCC5	44664000	59966000	1147800000	1088500000	25.3804	25.8699	30.0684	30.0475	4.43283	0.000139259	0.268074	0.000893579		XRCC5
P26368	U2AF2	1728800000	1585200000	4269200000	3195400000	30.6549	30.5942	31.9635	31.6012	1.15776	0.011917	1	0.0225789		U2AF2
Q14258	TRIM25	170140000	184170000	213850000	141650000	27.3099	27.4887	27.6442	27.1056	-0.0244153	0.939063	1	0.949997		TRIM25
P04637	TP53	501530000	488570000	9013800	21649000	28.8695	28.8962	23.0759	24.3956	-5.14712	0.000827057	1	0.00285832		TP53	P53
P21980	TGM2	0	0	6732700	5443600	22.6106	22.4848	22.6549	22.404	-0.0182364	0.943032	1	0.952933		TGM2
P01137	TGFB1	0	0	79594000	78900000	22.6106	22.4848	26.2183	26.2614	3.69216	0.000114265	0.21996	0.000788802		TGFB1
P17987	TCP1	0	0	197080000	128050000	22.6106	22.4848	27.5264	26.96	4.69549	0.000148973	0.286773	0.00092685		TCP1
Q6P1X5	TAF2	0	7487900	33721000	37484000	22.6106	22.8683	24.9793	25.1876	2.34401	0.000921794	1	0.00306999		TAF2
Q15022	SUZ12	23053000	8988600	5092000	2754900	24.4262	23.1319	22.252	21.4214	-1.94237	0.034748	1	0.0560687		SUZ12
P53999	SUB1	0	0	12654000	0	22.6106	22.4848	23.5652	22.0038	0.236855	0.718882	1	0.763713		SUB1	PC4
Q9Y3F4	STRAP	0	0	48633000	47354000	22.6106	22.4848	25.5076	25.5248	2.96853	0.00025486	0.490606	0.0012832		STRAP
Q9Y6N5	SQRDL	81534000	97635000	0	0	26.2487	26.5731	22.1482	22.0038	-4.33488	0.000101594	0.195568	0.000769955		SQRDL
Q13573	SNW1	129420000	94259000	806220000	974510000	26.9153	26.5223	29.5588	29.8879	3.00454	0.000628273	1	0.0023348		SNW1
P08621	SNRNP70	306920000	285890000	472600000	355260000	28.1611	28.1231	28.7882	28.4321	0.468086	0.141543	1	0.189742		SNRNP70
P51532	SMARCA4	265730000	239400000	0	7787900	27.9532	27.8671	22.1482	22.9207	-5.37568	0.00016593	0.319415	0.000988902		SMARCA4
Q15796	SMAD2	0	0	59006000	29600000	22.6106	22.4848	25.7865	24.8469	2.76905	0.00303743	1	0.00744847		SMAD2	MH1
O75746	SLC25A12	15881000	0	0	0	23.8886	22.4848	22.1482	22.0038	-1.11067	0.121657	1	0.165856		SLC25A12
P63208	SKP1	31144000	30524000	862230000	857920000	24.8602	24.8957	29.6557	29.7041	4.80194	3.98352e-05	0.0766828	0.000504213		SKP1
P12755	SKI	0	0	20653000	18106000	22.6106	22.4848	24.272	24.1378	1.65723	0.00232336	1	0.00601947		SKI
P05388;Q8NHW5	RPLP0;RPLP0P6	7731700000	5133600000	1761300000	1396100000	32.8159	32.2895	30.6861	30.4066	-2.00636	0.00345827	1	0.00817835		RPLP0
P36578	RPL4	14702000000	12710000000	3514000000	3281600000	33.7431	33.5975	31.6826	31.6396	-2.00916	0.00110463	1	0.00347604		RPL4
P39023;Q92901	RPL3	4047300000	5810600000	4278600000	3986800000	31.8821	32.4683	31.9666	31.9204	-0.231638	0.491223	1	0.562713		RPL3
P27694	RPA1	0	8940100	243540000	96702000	22.6106	23.1241	27.8317	26.5549	4.326	0.00176049	1	0.00482755		RPA1
Q9BVS4	RIOK2	0	0	18259000	10637000	22.6106	22.4848	24.0943	23.3704	1.18467	0.0288183	1	0.0477001		RIOK2
Q9BXF6	RAB11FIP5	0	0	23609000	13320000	22.6106	22.4848	24.465	23.6949	1.53228	0.0144943	1	0.0266745		RAB11FIP5
O00231	PSMD11	14028000	0	8044800	16464000	23.7096	22.4848	22.9118	24.0007	0.359024	0.603807	1	0.661919		PSMD11
P20618	PSMB1	0	0	17329000	14851000	22.6106	22.4848	24.0188	23.8519	1.38769	0.00453745	1	0.0101329		PSMB1
P78527	PRKDC	6940400	6256900	184790000	0	22.6944	22.6092	27.4335	22.0038	2.06684	0.361156	1	0.436004		PRKDC
P30153;P30154	PPP2R1A	0	0	65171000	34347000	22.6106	22.4848	25.9299	25.0615	2.94803	0.00200412	1	0.00529935		PPP2R1A
Q9UNP9	PPIE	66724000	43548000	36871000	35603000	25.9595	25.4083	25.1081	25.1133	-0.573163	0.128262	1	0.173998		PPIE
Q8IXK0;Q8NDX5	PHC2	188740000	126860000	0	0	27.4596	26.9509	22.1482	22.0038	-5.12922	9.12778e-05	0.17571	0.000740353		PHC2
Q96HC4	PDLIM5	0	0	50199000	54037000	22.6106	22.4848	25.5533	25.7153	3.08662	0.000250309	0.481845	0.00127472		PDLIM5
P09874	PARP1	285060000	243320000	1830700000	1814500000	28.0545	27.8905	30.7419	30.7848	2.79085	0.000340804	0.656048	0.00149436		PARP1
P49790	NUP153	75667000	43433000	1133600000	1036200000	26.1409	25.4045	30.0504	29.9765	4.24074	0.000356833	0.686904	0.00153327		NUP153
O94776;Q9BTC8	MTA2	58759000	71082000	33962000	28193000	25.7761	26.1152	24.9896	24.7767	-1.06252	0.0170844	1	0.0306248		MTA2	zf-GATA
O00255	MEN1	0	0	43520000	16871000	22.6106	22.4848	25.3473	24.0359	2.14393	0.0171504	1	0.0307111		MEN1
Q9NPJ6	MED4	0	6465900	0	0	22.6106	22.6566	22.1482	22.0038	-0.557576	0.0704959	1	0.103591		MED4
Q9Y2U8	LEMD3	0	0	176960000	165180000	22.6106	22.4848	27.371	27.3273	4.80148	4.28695e-05	0.0825238	0.000511471		LEMD3
Q13887	KLF5	0	0	55967000	47078000	22.6106	22.4848	25.7102	25.5164	3.06563	0.000270573	0.520853	0.00130868		KLF5	zf-C2H2
Q9Y2K7	KDM2A	0	0	11084000	0	22.6106	22.4848	23.3741	22.0038	0.141297	0.80931	1	0.84212		KDM2A
P34932	HSPA4	0	0	0	6571700	22.6106	22.4848	22.1482	22.6757	-0.135728	0.66835	1	0.718637		HSPA4
P61978	HNRNPK	3342500000	2375100000	3775100000	3201200000	31.6061	31.1776	31.786	31.6038	0.303106	0.33516	1	0.40912		HNRNPK
Q13547	HDAC1	19132000	53376000	46051000	17211000	24.1573	25.7019	25.4289	24.0647	-0.182808	0.82719	1	0.857018		HDAC1
P21333	FLNA	0	0	143160000	109110000	22.6106	22.4848	27.0652	26.7291	4.34945	0.000101396	0.195187	0.000769955		FLNA
Q13643	FHL3	0	0	17940000	11743000	22.6106	22.4848	24.0688	23.5131	1.24331	0.0161396	1	0.0292274		FHL3
Q15910	EZH2	8941200	10581000	0	0	23.0598	23.3672	22.1482	22.0038	-1.13748	0.0118032	1	0.0224473		EZH2
Q13627;Q9Y463	DYRK1A	0	0	0	41742000	22.6106	22.4848	22.1482	25.3428	1.19785	0.372533	1	0.447644		DYRK1A
O60884	DNAJA2	0	0	22375000	12270000	22.6106	22.4848	24.3875	23.5765	1.43433	0.0198544	1	0.0346821		DNAJA2
Q14562	DHX8	240330000	208940000	68929000	34375000	27.8082	27.6707	26.0108	25.0627	-2.20275	0.00689941	1	0.0143118		DHX8
P17844	DDX5	4591900000	5560400000	10176000000	8473000000	32.0642	32.4048	33.2166	33.0081	0.877846	0.0307197	1	0.0503742		DDX5
P61962	DCAF7	0	0	24317000	18546000	22.6106	22.4848	24.5076	24.1725	1.79236	0.00259626	1	0.00652455		DCAF7
Q13616	CUL1	0	0	19252000	18360000	22.6106	22.4848	24.1707	24.1579	1.61661	0.00233227	1	0.00603444		CUL1
P49711;Q8NI51	CTCF;CTCFL	79309000	57387000	0	0	26.2088	25.8064	22.1482	22.0038	-3.93158	0.00017997	0.346442	0.00105102		CTCF	zf-C2H2
P50750	CDK9	0	0	22489000	8674600	22.6106	22.4848	24.3949	23.0762	1.18786	0.0921819	1	0.131347		CDK9
P30260	CDC27	0	5855200	0	0	22.6106	22.5135	22.1482	22.0038	-0.486009	0.101154	1	0.142028		CDC27
Q13555	CAMK2G	3208500000	2962300000	0	0	31.547	31.4963	22.1482	22.0038	-9.44564	3.48538e-06	0.00670936	0.000437608		CAMK2G
O43684	BUB3	0	8945500	99225000	86124000	22.6106	23.1249	26.5364	26.3878	3.5943	0.000348698	0.671244	0.00151522		BUB3
O95817	BAG3	0	0	0	3844000	22.6106	22.4848	22.1482	21.902	-0.522557	0.0975668	1	0.137999		BAG3
P05067	APP	0	0	58105000	51014000	22.6106	22.4848	25.7643	25.6322	3.1506	0.000222469	0.428253	0.00119564		APP
P04114	APOB	10564000	11973000	0	15423000	23.3004	23.5455	22.1482	23.9064	-0.395644	0.594757	1	0.654523		APOB
Q9HDC9	APMAP	0	0	13792000	0	22.6106	22.4848	23.6895	22.0038	0.298974	0.6721	1	0.721178		APMAP
Q9NY61	AATF	289690000	270280000	166570000	252920000	28.0777	28.0421	27.2837	27.942	-0.447077	0.242666	1	0.307121		AATF
Q6ZNB6	NFXL1	0	0	14119000	7943100	22.6106	22.4848	23.7233	22.9491	0.788525	0.0967322	1	0.136919			zf-NF-X1
Q86YP4	GATAD2A	214160000	169650000	21695000	41392000	27.6419	27.3702	24.343	25.3307	-2.6692	0.00421916	1	0.00960033			zf-GATA
Q8WXI9	GATAD2B	65443000	94240000	0	0	25.9315	26.522	22.1482	22.0038	-4.15077	0.000256747	0.494238	0.00128374			zf-GATA
Q07352	ZFP36L1	0	0	91670000	131730000	22.6106	22.4848	26.4221	27.0009	4.1638	0.000241663	0.465201	0.00124494			zf-CCCH
P47974	ZFP36L2	0	0	0	6365800	22.6106	22.4848	22.1482	22.6298	-0.15869	0.605372	1	0.663256			zf-CCCH
Q86W11	ZSCAN30	0	0	194190000	67169000	22.6106	22.4848	27.505	26.0291	4.21941	0.00240817	1	0.0061975			zf-C2H2
O75362	ZNF217	0	0	126900000	81675000	22.6106	22.4848	26.8913	26.3112	4.05358	0.000267935	0.515775	0.00130491			zf-C2H2
Q02086	SP2	0	0	72250000	98434000	22.6106	22.4848	26.0786	26.5805	3.7819	0.000273241	0.525989	0.00131497			zf-C2H2
O95409;Q15915;O60481;Q96T25	ZIC2	0	0	87405000	42385000	22.6106	22.4848	26.3534	25.3649	3.31145	0.00182917	1	0.0049524			zf-C2H2
Q9C0F3	ZNF436	0	0	69824000	38505000	22.6106	22.4848	26.0294	25.2264	3.0802	0.00142397	1	0.00414695			zf-C2H2
Q9BWE0	REPIN1	15653000	15007000	87934000	109190000	23.8677	23.8713	26.3621	26.7301	2.67656	0.00062681	1	0.00233387			zf-C2H2
O14978	ZNF263	0	0	28965000	49548000	22.6106	22.4848	24.76	25.5902	2.62739	0.00271598	1	0.00679877			zf-C2H2
O95863;Q3KNW1	SNAI1	0	0	37810000	28826000	22.6106	22.4848	25.1444	24.8087	2.42889	0.000870499	1	0.00294501			zf-C2H2
Q99612	KLF6	0	0	32073000	31843000	22.6106	22.4848	24.907	24.9523	2.38199	0.000578715	1	0.00220599			zf-C2H2
Q9P2F9	ZNF319	0	0	38115000	25919000	22.6106	22.4848	25.156	24.6554	2.358	0.00153227	1	0.00438932			zf-C2H2
Q96BV0	ZNF775	0	0	50099000	18078000	22.6106	22.4848	25.5504	24.1356	2.29533	0.0168864	1	0.0304082			zf-C2H2
Q96IR2;Q8N4W9;Q15929;Q8IYX0;Q63HK3;Q9HCG1;P51523;Q8N823;P17097;Q9H7R5;Q8TF47;Q96LW1;O60765;B4DXR9;Q6PDB4;Q9H8G1;Q8N9F8;O75346;Q15937;A6NP11;Q9NQZ8;A8MQ14	ZNF845;ZNF808;ZNF56;ZNF679;ZKSCAN2;ZNF160;ZNF84;ZNF611;ZNF7;ZNF665;ZFP90;ZNF354B;ZNF354A;ZNF732;ZNF880;ZNF430;ZNF454;ZNF253;ZNF79;ZNF716;ZNF71;ZNF850	0	11983000	46095000	36310000	22.6106	23.5467	25.4303	25.1417	2.20736	0.00723948	1	0.0148413			zf-C2H2
P52741	ZNF134	0	0	20589000	30959000	22.6106	22.4848	24.2675	24.9117	2.04193	0.00388572	1	0.00892602			zf-C2H2
Q9Y2Y9	KLF13	0	0	204490000	177120000	22.6106	22.4848	27.5796	27.428	4.95613	4.2248e-05	0.0813274	0.000511471			zf-C2H2
Q969J2	ZKSCAN4	0	0	141770000	159970000	22.6106	22.4848	27.0511	27.2811	4.61842	6.31448e-05	0.121554	0.000598989			zf-C2H2
Q02447	SP3	0	0	147230000	139380000	22.6106	22.4848	27.1056	27.0823	4.54629	5.22182e-05	0.10052	0.000538714			zf-C2H2
Q9P0T4	ZNF581	0	0	117720000	157100000	22.6106	22.4848	26.7829	27.255	4.47127	0.00013427	0.25847	0.00086926			zf-C2H2
Q6ZN06;Q9H963;Q05481;Q8NB50;Q9UJW7;Q9NYT6;Q86XN6;P0CJ79;P17035;Q0VGE8;A6NHJ4;Q2VY69;Q8N782;Q96N58;Q96NL3;Q9NV72;Q7L2R6;Q5VIY5;Q9UKT9;A2RRD8;Q9BSK1;Q8NCK3;Q9C0G0	ZNF813	0	0	108180000	106710000	22.6106	22.4848	26.661	26.697	4.13131	7.49428e-05	0.144265	0.000659215			zf-C2H2
P31629	HIVEP2	0	0	22041000	24005000	22.6106	22.4848	24.3658	24.5447	1.90758	0.00149613	1	0.00430382			zf-C2H2
Q6ZNH5;Q9UL59	ZNF497;ZNF214	0	0	21585000	22852000	22.6106	22.4848	24.3357	24.4737	1.85699	0.00155311	1	0.00441615			zf-C2H2
Q9Y5A6;Q9UNY5;Q9Y2L8;Q6R2W3	ZSCAN21	246820000	137000000	552640000	490560000	27.8467	27.0618	29.0139	28.8977	1.50157	0.0160114	1	0.029034			zf-C2H2
Q96CX3	ZNF501	0	0	16563000	17460000	22.6106	22.4848	23.9536	24.0854	1.47183	0.00352423	1	0.00830372			zf-C2H2
Q8TF68	ZNF384	56289000	43946000	168150000	109100000	25.7141	25.4214	27.2973	26.7289	1.44534	0.0119811	1	0.022678			zf-C2H2
Q8TBZ8	ZNF564	0	0	7592600	35689000	22.6106	22.4848	22.8283	25.1168	1.42489	0.178362	1	0.230899			zf-C2H2
Q9UJW8	ZNF180	0	0	0	20671000	22.6106	22.4848	22.1482	24.329	0.690907	0.452071	1	0.525505			zf-C2H2
Q96SL8	FIZ1	0	0	12793000	7272500	22.6106	22.4848	23.581	22.8219	0.653758	0.142861	1	0.19111			zf-C2H2
Q9H707;E7ETH6	ZNF552;ZNF587B	0	0	0	18208000	22.6106	22.4848	22.1482	24.1459	0.599389	0.477367	1	0.549271			zf-C2H2
Q6NSZ9	ZSCAN25	0	0	10570000	7046800	22.6106	22.4848	23.3056	22.7764	0.493326	0.172065	1	0.22365			zf-C2H2
P10075	GLI4	0	0	8751700	7585900	22.6106	22.4848	23.0333	22.8827	0.410332	0.149953	1	0.198802			zf-C2H2
Q9H4T2	ZSCAN16	0	0	0	13112000	22.6106	22.4848	22.1482	23.6722	0.362547	0.578745	1	0.640647			zf-C2H2
O15535	ZSCAN9	0	0	0	10554000	22.6106	22.4848	22.1482	23.3591	0.205998	0.698999	1	0.745653			zf-C2H2
Q969S3	ZNF622	0	0	10958000	0	22.6106	22.4848	23.3576	22.0038	0.13305	0.818376	1	0.850634			zf-C2H2
Q99676	ZNF184	0	0	0	8284000	22.6106	22.4848	22.1482	23.0097	0.0313029	0.93914	1	0.949997			zf-C2H2
Q8IWY8	ZSCAN29	0	0	0	8224100	22.6106	22.4848	22.1482	22.9993	0.0260681	0.948882	1	0.956834			zf-C2H2
Q9H5V7	IKZF5	0	0	0	8014800	22.6106	22.4848	22.1482	22.9621	0.00747241	0.984899	1	0.987464			zf-C2H2
Q9H582	ZNF644	7181200	0	0	0	22.7436	22.4848	22.1482	22.0038	-0.538168	0.0938637	1	0.133447			zf-C2H2
O95785	WIZ	0	10050000	0	0	22.6106	23.2929	22.1482	22.0038	-0.875712	0.0621495	1	0.0929587			zf-C2H2
P17026	ZNF22	75266000	86436000	78832000	15576000	26.1333	26.3973	26.2044	23.9207	-1.20276	0.240989	1	0.3052			zf-C2H2
Q8NC26;Q6P9A3	ZNF114;ZNF549	25998000	12991000	8823600	0	24.5997	23.6632	23.0451	22.0038	-1.607	0.0474602	1	0.0734986			zf-C2H2
Q92610	ZNF592	18179000	13641000	0	0	24.0836	23.7337	22.1482	22.0038	-1.83259	0.00253565	1	0.00641409			zf-C2H2
Q96ME7	ZNF512	13562000	41868000	8657800	0	23.6609	25.3516	23.0177	22.0038	-1.99543	0.0600618	1	0.090046			zf-C2H2
Q2TB10	ZNF800	27980000	12884000	0	0	24.7057	23.6513	22.1482	22.0038	-2.10246	0.0104951	1	0.0202435			zf-C2H2
Q96JP5	ZFP91	38259000	54711000	0	11492000	25.1571	25.7375	22.1482	23.482	-2.63222	0.0115703	1	0.0220741			zf-C2H2
Q9Y2X9	ZNF281	101360000	74195000	0	8040000	26.5627	26.177	22.1482	22.9666	-3.81245	0.000854698	1	0.00293279			zf-C2H2
O95365	ZBTB7A	0	0	159010000	86177000	22.6106	22.4848	27.2167	26.3886	4.25499	0.000471341	0.907331	0.00187465			ZBTB
Q96BR9	ZBTB8A	0	0	159960000	159920000	22.6106	22.4848	27.2253	27.2806	4.70528	4.65111e-05	0.0895339	0.000520546			ZBTB
Q96JB3	HIC2	21001000	19608000	146950000	0	24.2917	24.2572	27.1029	22.0038	0.278916	0.88912	1	0.909918			ZBTB
O15209	ZBTB22	0	0	0	9956900	22.6106	22.4848	22.1482	23.2751	0.163987	0.74382	1	0.785751			ZBTB
O95625	ZBTB11	36627000	30989000	0	0	25.0942	24.9175	22.1482	22.0038	-2.92981	0.000318013	0.612175	0.00143032			ZBTB
P55055;Q13133	NR1H2;NR1H3	0	0	50849000	57715000	22.6106	22.4848	25.5719	25.8103	3.1434	0.000268811	0.517461	0.00130491			THR-like
Q96EK4	THAP11	19470000	15908000	0	2526800	24.1825	23.9555	22.1482	21.2967	-2.34653	0.00453156	1	0.0101315			THAP
P32242	OTX1	0	0	24095000	22499000	22.6106	22.4848	24.4944	24.4512	1.92512	0.00125617	1	0.0038021			TF_Otx
Q9HB58	SP110	43650000	37506000	0	0	25.3473	25.1928	22.1482	22.0038	-3.19403	0.000223278	0.42981	0.00119564			SAND
P24468	NR2F2	32231000	0	0	0	24.9097	22.4848	22.1482	22.0038	-1.62124	0.154268	1	0.204241			RXR-like
Q00577	PURA	136580000	80877000	1901700000	1618800000	26.993	26.3014	30.7968	30.6201	4.06126	0.000386144	0.743327	0.00161945			Others
P62633	CNBP	0	0	103580000	76793000	22.6106	22.4848	26.5983	26.2223	3.86264	0.000175472	0.337784	0.00103615			Others
Q92945	KHSRP	36897000	26708000	390200000	463730000	25.1048	24.703	28.5118	28.8166	3.76029	0.000268061	0.516017	0.00130491			Others
Q9H0J9	PARP12	0	0	74131000	50119000	22.6106	22.4848	26.1157	25.6067	3.31354	0.000454693	0.875284	0.00183498			Others
Q9NYF8	BCLAF1	2535200000	1501300000	13648000000	14159000000	31.2072	30.5158	33.6401	33.7488	2.83298	0.00137985	1	0.00405529			Others
Q9HC44	GPBP1L1	0	0	90127000	19992000	22.6106	22.4848	26.3976	24.2808	2.79151	0.0279651	1	0.0464878			Others
Q96QR8	PURB	0	0	176280000	197910000	22.6106	22.4848	27.3654	27.5881	4.9291	4.87856e-05	0.0939123	0.000530466			Others
P22392;O60361	NME2;NME2P1	0	0	136780000	139890000	22.6106	22.4848	26.9994	27.0876	4.49582	5.64601e-05	0.108686	0.000557363			Others
P18583	SON	0	9867100	50271000	18490000	22.6106	23.2664	25.5554	24.1681	1.92325	0.0355672	1	0.0571987			Others
O43670	ZNF207	0	0	50078000	10362000	22.6106	22.4848	25.5498	23.3326	1.89356	0.0907744	1	0.129726			Others
Q5BKZ1	ZNF326	253200000	152120000	450370000	481990000	27.8835	27.2128	28.7187	28.8723	1.24731	0.0218692	1	0.0375541			Others
Q9H8N7	ZNF395	0	0	7220000	5890100	22.6106	22.4848	22.7557	22.5177	0.0890359	0.727492	1	0.770733			Others
P35232	PHB	30926000	39108000	12895000	45068000	24.8501	25.2532	23.5925	25.4534	-0.528684	0.509561	1	0.578705			Others
Q9P2K5	MYEF2	28012000	18715000	13148000	7176300	24.7073	24.1899	23.6205	22.8027	-1.23704	0.0434942	1	0.0680702			Others
Q9NX58	LYAR	2122400000	1523700000	760340000	696680000	30.9508	30.5371	29.4742	29.4038	-1.305	0.00917001	1	0.0181235			Others
O15226	NKRF	190150000	187290000	35252000	80281000	27.4703	27.5129	25.0434	26.2864	-1.82675	0.0243983	1	0.0414169			Others
Q03701	CEBPZ	1285900000	913190000	66027000	70235000	30.2279	29.7986	25.9487	26.0935	-3.99212	0.000183658	0.353542	0.00105904			Others
Q8WVM0	TFB1M	96996000	57536000	0	0	26.4992	25.8102	22.1482	22.0038	-4.07867	0.000368945	0.710219	0.00157429			Others
P28370	SMARCA1	0	0	21784000	32413000	22.6106	22.4848	24.3489	24.9779	2.11574	0.00328313	1	0.00787052			MYB
Q9P2K3;Q8IZ40	RCOR3	0	0	3703000	0	22.6106	22.4848	21.7924	22.0038	-0.649559	0.0533925	1	0.0814425			MYB
Q15554	TERF2	33304000	19847000	22684000	0	24.957	24.2746	24.4073	22.0038	-1.41023	0.210583	1	0.269529			MYB
Q99459	CDC5L	3753000000	3355100000	284600000	1019000000	31.7732	31.6759	28.0565	29.9524	-2.72012	0.0221678	1	0.0380329			MYB
O95983	MBD3	72214000	27014000	0	0	26.0736	24.7194	22.1482	22.0038	-3.32047	0.00435063	1	0.00979527			MBD
Q9Y608	LRRFIP2	0	0	193260000	397010000	22.6106	22.4848	27.4981	28.5924	5.49761	0.000380643	0.732738	0.00159986			LRRFIP
O75364;P78337;Q99697	PITX3;PITX1;PITX2	0	0	0	12084000	22.6106	22.4848	22.1482	23.5544	0.303652	0.6169	1	0.672823			Homeobox
Q9H2P0	ADNP	72750000	60345000	56646000	59482000	26.0842	25.8789	25.7276	25.8538	-0.190877	0.461444	1	0.533822			Homeobox
P17096	HMGA1	0	0	29239000	20091000	22.6106	22.4848	24.7735	24.2879	1.98304	0.00272442	1	0.00681104			HMGA
Q9NP66	HMG20A	0	0	97918000	64455000	22.6106	22.4848	26.5172	25.9696	3.69575	0.000341567	0.657516	0.00149436			HMG
O94842;O15405;Q96NM4;O94900	TOX4	0	0	27439000	58955000	22.6106	22.4848	24.6819	25.841	2.71374	0.00563247	1	0.0120205			HMG
Q08945	SSRP1	91445000	69275000	1913300000	1973800000	26.4142	26.078	30.8056	30.9062	4.60976	7.9841e-05	0.153694	0.000692315			HMG
Q00059	TFAM	0	0	19079000	17881000	22.6106	22.4848	24.1576	24.1198	1.59103	0.00248364	1	0.00632695			HMG
P09429;B2RPK0	HMGB1;HMGB1P1	0	0	0	7508900	22.6106	22.4848	22.1482	22.868	-0.0395601	0.914015	1	0.929957			HMG
Q8WY36	BBX	67715000	92403000	0	0	25.9808	26.4937	22.1482	22.0038	-4.16118	0.0002012	0.38731	0.00111438			HMG
Q86U86	PBRM1	140140000	166820000	0	0	27.0301	27.3459	22.1482	22.0038	-5.11198	5.37315e-05	0.103433	0.000538714			HMG
P78347	GTF2I	151760000	167520000	11648000	0	27.145	27.352	23.4457	22.0038	-4.52371	0.00178372	1	0.00486355			GTF2I
Q9Y5B6	PAXBP1	28363000	30780000	43160000	35970000	24.7253	24.9077	25.3353	25.1281	0.415243	0.160659	1	0.210673			GCFC
P16989;Q9Y2T7	YBX3	42840000	21539000	675590000	508340000	25.3202	24.3927	29.3037	28.9491	4.26994	0.000721725	1	0.00259202			CSD
O75534	CSDE1	0	0	19015000	47079000	22.6106	22.4848	24.1528	25.5164	2.28693	0.0154726	1	0.0283124			CSD
P67809	YBX1	709910000	625130000	2713600000	3259900000	29.3708	29.2518	31.3097	31.63	2.15855	0.00127721	1	0.00385304			CSD
Q9UHB7	AFF4	9724600	65455000	0	0	23.181	25.9962	22.1482	22.0038	-2.51258	0.0788898	1	0.114613			AF-4
Q9Y3I0	RTCB	34539000	0	49205000000	49810000000	25.0095	22.4848	35.4902	35.5636	11.7797	0.000337673	0.650021	0.00149087
Q9UN86	G3BP2	118780000	0	18072000000	22143000000	26.7915	22.4848	34.0452	34.394	9.58143	0.00462437	1	0.0102794
O00159;Q8N1T3	MYO1C	44902000	10472000	5631500000	4636400000	25.3881	23.3522	32.363	32.1382	7.88046	0.000719291	1	0.0025881
P0DOX8;B9A064;P01709;P01706	IGLL5	44991000	0	3825600000	3422000000	25.3909	22.4848	31.8052	31.7	7.81476	0.00244622	1	0.00625362
Q92804	TAF15	0	28278000	3090900000	2586700000	22.6106	24.7854	31.4975	31.2963	7.69895	0.00097305	1	0.00317478
Q8IVT2	MISP	0	0	2127000000	575550000	22.6106	22.4848	30.9583	29.1282	7.49559	0.000597411	1	0.00225493
Q13753	LAMC2	0	19887000	1884400000	2061700000	22.6106	24.2775	30.7836	30.969	7.43228	0.000458771	0.883134	0.00184566
Q9UKV8;Q9HCK5	AGO2	0	0	1303100000	473840000	22.6106	22.4848	30.2515	28.8477	7.00188	0.000327109	0.629685	0.00145089
Q96R06	SPAG5	0	0	1263300000	463800000	22.6106	22.4848	30.2067	28.8168	6.96406	0.000323587	0.622905	0.00144569
Q6WCQ1;Q9H2D6	MPRIP	0	14956000	1150500000	952890000	22.6106	23.8664	30.0718	29.8556	6.72518	0.00027809	0.535323	0.00132506
P00749	PLAU	16211000	7401700	937950000	864910000	23.9183	22.8516	29.7771	29.7158	6.36151	0.000203371	0.391489	0.00111535
P21291	CSRP1	0	0	273090000	766300000	22.6106	22.4848	27.997	29.5412	6.22139	0.000681701	1	0.00248537
P05187;P10696;P09923	ALPP;ALPPL2	0	0	311550000	627920000	22.6106	22.4848	28.187	29.2539	6.17277	0.000230928	0.444536	0.00121458
P68371	TUBB4B	28221000	49558000	1257200000	3053800000	24.7181	25.5948	30.1997	31.5358	5.71132	0.00102798	1	0.00332023
P14618	PKM	0	6951600	232860000	461070000	22.6106	22.7611	27.767	28.8083	5.60181	0.000311805	0.600225	0.00141615
P02656	APOC3	0	0	219410000	381490000	22.6106	22.4848	27.6812	28.5349	5.56038	0.00018887	0.363575	0.0010662
P06733;P13929;P09104	ENO1	9026600	20696000	612030000	586560000	23.0735	24.3351	29.1612	29.1556	5.45407	0.000583534	1	0.00221123
P06753	TPM3	0	0	194390000	357330000	22.6106	22.4848	27.5065	28.4405	5.42585	0.00025981	0.500134	0.00128901
Q99873;Q9NR22	PRMT1	0	10326000	359610000	233680000	22.6106	23.332	28.394	27.8278	5.13963	0.000295511	0.568859	0.00137405
Q9ULW0	TPX2	0	0	287270000	148340000	22.6106	22.4848	28.07	27.1722	5.0734	0.000300865	0.579165	0.00139222
P08238;Q58FF7	HSP90AB1	43836000	7496000	540070000	663770000	25.3534	22.8699	28.9807	29.334	5.04569	0.00687603	1	0.0142941
Q04837	SSBP1	18050000	10700000	547950000	383260000	24.0733	23.3833	29.0016	28.5416	5.04331	0.000245649	0.472874	0.00125734
P07900;Q14568;Q58FG0;Q58FG1	HSP90AA1	0	9707400	226390000	289720000	22.6106	23.2429	27.7264	28.1379	5.00545	0.00020182	0.388504	0.00111438
P02649	APOE	0	0	134690000	286600000	22.6106	22.4848	26.9772	28.1223	5.00209	0.000612771	1	0.00229045
Q96SU4	OSBPL9	0	0	149600000	236330000	22.6106	22.4848	27.1287	27.8441	4.9387	0.000194687	0.374772	0.00109026
P07437;A6NNZ2;Q9H4B7	TUBB	447390000	364450000	8150900000	17715000000	28.7047	28.4734	32.8965	34.0721	4.89523	0.000743765	1	0.00264648
Q14126	DSG2	0	0	234870000	137880000	22.6106	22.4848	27.7794	27.0667	4.87538	0.000202614	0.390032	0.00111438
O14639	ABLIM1	0	0	106840000	280480000	22.6106	22.4848	26.643	28.0912	4.81942	0.00141102	1	0.00412172
P68366	TUBA4A	0	0	111500000	254680000	22.6106	22.4848	26.7046	27.952	4.78061	0.000926931	1	0.00308177
Q9Y446	PKP3	0	0	256650000	106860000	22.6106	22.4848	27.9074	26.699	4.75551	0.000861031	1	0.00294402
Q6UWP8	SBSN	0	0	248970000	106690000	22.6106	22.4848	27.8635	26.6967	4.73245	0.000792066	1	0.00277062
O95985;Q13472	TOP3B	0	0	110570000	226650000	22.6106	22.4848	26.6925	27.7837	4.69046	0.000676592	1	0.00247142
O00214	LGALS8	0	0	196510000	124010000	22.6106	22.4848	27.5222	26.9137	4.67028	0.000172903	0.332838	0.00102412
Q13509	TUBB3	12104000	14783000	273510000	388110000	23.4968	23.8496	27.9992	28.5597	4.60625	0.00020689	0.398263	0.00112788
Q10570	CPSF1	0	0	190800000	113330000	22.6106	22.4848	27.4796	26.7838	4.58404	0.000241891	0.46564	0.00124494
P07737	PFN1	14775000	0	199750000	237300000	23.7844	22.4848	27.5458	27.85	4.56326	0.0013242	1	0.00393986
Q9NQS7	INCENP	0	0	189190000	104960000	22.6106	22.4848	27.4674	26.6731	4.52258	0.000341199	0.656808	0.00149436
O75319	DUSP11	74027000	106080000	2131700000	1894300000	26.1093	26.6928	30.9615	30.8469	4.50312	0.000182075	0.350494	0.00105702
Q16778;P33778;P23527;P06899;Q8N257;Q6DRA6;Q6DN03	HIST2H2BE;HIST1H2BB;HIST1H2BO;HIST1H2BJ;HIST3H2BB	67719000	165170000	2703100000	2126200000	25.9808	27.3316	31.3041	31.0135	4.50258	0.00154297	1	0.00440674
Q5HYJ3	FAM76B	0	0	175030000	109970000	22.6106	22.4848	27.3552	26.7404	4.5001	0.000202336	0.389497	0.00111438
Q03252	LMNB2	5604600	0	214120000	75661000	22.386	22.4848	27.646	26.2009	4.48806	0.00180345	1	0.00491038
Q9ULX6	AKAP8L	8634200	55631000	401880000	546240000	23.0094	25.7616	28.5543	29.0528	4.41807	0.0150703	1	0.0276712
Q8IY67	RAVER1	0	0	97313000	174430000	22.6106	22.4848	26.5083	27.4059	4.40942	0.000504277	0.970733	0.00197705
Q9NR12	PDLIM7	34412000	13297000	313560000	652840000	25.0042	23.6968	28.1963	29.31	4.40266	0.00328161	1	0.00787052
O94973	AP2A2	0	0	167390000	99275000	22.6106	22.4848	27.2908	26.5928	4.3941	0.000284769	0.54818	0.00133703
Q8NEY8	PPHLN1	66598000	98211000	1687900000	1668100000	25.9568	26.5816	30.6247	30.6634	4.37489	0.0002236	0.43043	0.00119564
P18887	XRCC1	0	0	99138000	148240000	22.6106	22.4848	26.5351	27.1712	4.30547	0.00025441	0.489739	0.0012832
Q8WWK9	CKAP2	0	0	150530000	96076000	22.6106	22.4848	27.1376	26.5455	4.2939	0.000224613	0.43238	0.00119773
Q9H2H8	PPIL3	12193000	10625000	262590000	164930000	23.5073	23.3732	27.9404	27.3251	4.1925	0.000264826	0.50979	0.00130048
P31946	YWHAB	0	0	160230000	78168000	22.6106	22.4848	27.2277	26.2479	4.19014	0.000762308	1	0.00268762
P14868	DARS	0	0	72715000	167980000	22.6106	22.4848	26.0879	27.3516	4.17205	0.00157646	1	0.00446294
Q15434	RBMS2	0	11029000	108610000	206350000	22.6106	23.427	26.6667	27.6484	4.13876	0.0016487	1	0.00461301
Q9UDY2	TJP2	20749000	35508000	376190000	587040000	24.2743	25.1139	28.459	29.1567	4.1138	0.00107233	1	0.00340782
Q8TCG2	PI4K2B	0	0	125630000	86375000	22.6106	22.4848	26.8768	26.392	4.08668	0.00019483	0.375048	0.00109026
P25398	RPS12	28935000	0	233930000	203970000	24.7541	22.4848	27.7737	27.6316	4.08319	0.0102637	1	0.019917
P62258	YWHAE	0	0	54469000	193500000	22.6106	22.4848	25.6711	27.5556	4.06567	0.00583438	1	0.0123828
Q9BWG6	SCNM1	0	0	122870000	81951000	22.6106	22.4848	26.8447	26.3161	4.03273	0.000233532	0.449549	0.00122412
O95391	SLU7	21612000	24990000	312920000	442880000	24.3331	24.6071	28.1934	28.7502	4.00169	0.000305747	0.588563	0.00140775
Q96I25	RBM17	0	10171000	101330000	167730000	22.6106	23.3102	26.5666	27.3494	3.99766	0.00106762	1	0.00340782
Q13114	TRAF3	0	0	106770000	89427000	22.6106	22.4848	26.6421	26.4421	3.99439	0.000102401	0.197122	0.000770008
P07195	LDHB	0	0	102730000	90470000	22.6106	22.4848	26.5864	26.4588	3.97493	9.32384e-05	0.179484	0.000745559
P04406	GAPDH	53096000	131180000	2577000000	666150000	25.6299	26.9992	31.2352	29.3391	3.97262	0.012262	1	0.0231416
Q96GP6	SCARF2	0	0	109000000	84844000	22.6106	22.4848	26.6719	26.3662	3.97135	0.000131676	0.253476	0.000862164
P10809	HSPD1	59795000	14273000	595710000	341100000	25.8013	23.799	29.1222	28.3735	3.94767	0.00948253	1	0.0186264
Q96CW1	AP2M1	34842000	57746000	643240000	723670000	25.0221	25.8154	29.2329	29.4586	3.927	0.000609543	1	0.00228282
Q53F19	C17orf85	4292200	26468000	164160000	157950000	22.0011	24.69	27.2627	27.2627	3.91719	0.0196069	1	0.0343433
O75554	WBP4	0	0	97708000	86583000	22.6106	22.4848	26.5141	26.3954	3.9071	9.83521e-05	0.189328	0.000763419
Q9BXB4	OSBPL11	0	0	91431000	92004000	22.6106	22.4848	26.4183	26.483	3.90301	9.40065e-05	0.180963	0.000745559
P49750	YLPM1	0	0	61722000	133660000	22.6106	22.4848	25.8514	27.0218	3.88896	0.00162743	1	0.0045803
P55735	SEC13	0	0	79993000	101370000	22.6106	22.4848	26.2255	26.6229	3.87653	0.000183751	0.353721	0.00105904
P18669;P15259;Q8N0Y7	PGAM1	0	0	92278000	87681000	22.6106	22.4848	26.4316	26.4136	3.87494	9.47042e-05	0.182306	0.000745559
P52294;O60684;O15131	KPNA1;KPNA6;KPNA5	0	0	85714000	91909000	22.6106	22.4848	26.3252	26.4816	3.85569	0.000108626	0.209105	0.000781414
Q9Y3X0	CCDC9	0	0	75178000	103870000	22.6106	22.4848	26.136	26.6581	3.84933	0.000272032	0.523662	0.00131244
Q9BT92	TCHP	0	0	72317000	107820000	22.6106	22.4848	26.08	26.7119	3.84826	0.000380268	0.732016	0.00159986
O95393	BMP10	0	0	94533000	82318000	22.6106	22.4848	26.4665	26.3226	3.84683	0.000107618	0.207165	0.000781414
Q13263	TRIM28	193880000	282400000	3410200000	3309700000	27.4984	28.1054	31.6394	31.6519	3.84375	0.000340241	0.654964	0.00149436
P29692	EEF1D	6948500	0	89362000	91917000	22.6961	22.4848	26.3853	26.4817	3.84307	0.000117211	0.225631	0.000805826
Q9NXV6	CDKN2AIP	0	0	107590000	71545000	22.6106	22.4848	26.6531	26.1202	3.83898	0.000283907	0.546521	0.00133624
O95544	NADK	0	0	110670000	69333000	22.6106	22.4848	26.6938	26.0749	3.83669	0.000369652	0.71158	0.00157429
Q9BQE3;P68363;Q71U36;P0DPH8;P0DPH7;Q6PEY2;Q9H853	TUBA1C;TUBA1B;TUBA1A	1294800000	874610000	10389000000	22006000000	30.2379	29.7363	33.2465	34.385	3.82868	0.00201998	1	0.00532665
P13693;Q56UQ5;Q9HAU6	TPT1	0	0	69083000	106040000	22.6106	22.4848	26.014	26.6879	3.80325	0.000451014	0.868202	0.00182779
P07602	PSAP	0	0	140650000	51858000	22.6106	22.4848	27.0397	25.6559	3.80012	0.0028757	1	0.00711534
P59998	ARPC4	0	0	113440000	63915000	22.6106	22.4848	26.7295	25.9575	3.79582	0.000608697	1	0.00228282
P50991	CCT4	0	0	46838000	152960000	22.6106	22.4848	25.4533	27.2164	3.7872	0.00605821	1	0.0128155
Q9BYJ9	YTHDF1	0	0	117240000	56844000	22.6106	22.4848	26.777	25.7884	3.73502	0.00118608	1	0.00363566
Q02040	AKAP17A	21472000	11261000	180370000	234170000	24.3237	23.457	27.3985	27.8308	3.72429	0.00111068	1	0.00347651
Q08554	DSC1	0	10602000	202770000	59415000	22.6106	23.37	27.5674	25.8522	3.71949	0.00773607	1	0.0156922
Q15046	KARS	0	11566000	115430000	113470000	22.6106	23.4956	26.7546	26.7856	3.71701	0.000888001	1	0.00296771
Q9UIG0	BAZ1B	10034000	0	119280000	83097000	23.2262	22.4848	26.8019	26.3361	3.71355	0.000865948	1	0.00294488
P09012	SNRPA	0	27692000	180570000	169840000	22.6106	24.7552	27.4001	27.3674	3.70092	0.0118639	1	0.0225053
P63104	YWHAZ	102680000	15815000	561930000	480450000	26.5814	23.947	29.038	28.8677	3.68863	0.0223937	1	0.0383864
P16070	CD44	0	0	50449000	123560000	22.6106	22.4848	25.5605	26.9085	3.6868	0.00296226	1	0.00730134
P00734	F2	0	0	95968000	64679000	22.6106	22.4848	26.4882	25.9746	3.68374	0.000311921	0.600448	0.00141615
Q5XG87	PAPD7	0	0	29902000	205130000	22.6106	22.4848	24.8059	27.6398	3.67517	0.0279406	1	0.0464872
O00468	AGRN	0	0	77478000	78499000	22.6106	22.4848	26.1794	26.254	3.66905	0.000119168	0.229398	0.000810595
Q9HCD5	NCOA5	28991000	86892000	581730000	697790000	24.7569	26.4049	29.0879	29.4061	3.66609	0.00577901	1	0.0122924
P63010;Q10567	AP2B1	75605000	89538000	1002300000	1076500000	26.1398	26.4482	29.8728	30.0315	3.6582	0.000186714	0.359424	0.00106339
Q96C00	ZBTB9	0	0	78195000	76394000	22.6106	22.4848	26.1927	26.2148	3.65609	0.000117703	0.226578	0.000806328
Q6P1L8	MRPL14	7180400	0	102160000	62669000	22.7434	22.4848	26.5784	25.9291	3.63964	0.000552292	1	0.00213486
Q14008	CKAP5	0	0	122860000	47189000	22.6106	22.4848	26.8446	25.5198	3.63452	0.00296094	1	0.00730134
P29372	MPG	0	0	82118000	70270000	22.6106	22.4848	26.2633	26.0943	3.63112	0.000138498	0.266609	0.000891668
Q5T5U3	ARHGAP21	0	0	90465000	63261000	22.6106	22.4848	26.403	25.9427	3.62516	0.000282448	0.543712	0.0013359
P01040	CSTA	24279000	39601000	629420000	230380000	24.501	25.2712	29.2016	27.8073	3.61832	0.00515571	1	0.0112271
Q8WXE9	STON2	0	0	90452000	59779000	22.6106	22.4848	26.4028	25.861	3.58421	0.000375825	0.723463	0.00159353
Q9UK59	DBR1	0	0	77073000	69711000	22.6106	22.4848	26.1719	26.0827	3.57962	0.000132189	0.254464	0.000862589
Q7KZI7	MARK2	0	0	67267000	78950000	22.6106	22.4848	25.9755	26.2623	3.57124	0.00018659	0.359186	0.00106339
Q9Y5B8	NME7	0	0	72997000	72632000	22.6106	22.4848	26.0935	26.1419	3.57004	0.000129828	0.249919	0.000855887
Q71DI3;P84243;P68431;Q16695;Q6NXT2	HIST2H3A;H3F3A;HIST1H3A;HIST3H3;H3F3C	2170600000	1586500000	22744000000	21077000000	30.9832	30.5954	34.3769	34.3228	3.56054	0.000234014	0.450477	0.00122412
Q8N5P1	ZC3H8	0	0	71317000	71752000	22.6106	22.4848	26.0599	26.1244	3.54445	0.000134566	0.25904	0.00086926
Q14677	CLINT1	0	0	142800000	35447000	22.6106	22.4848	27.0616	25.107	3.53661	0.0104509	1	0.0201786
Q9H7H0	METTL17	0	0	62637000	79606000	22.6106	22.4848	25.8727	26.2742	3.52576	0.000264236	0.508654	0.00130048
O95816	BAG2	15300000	18840000	223480000	170250000	23.8348	24.1995	27.7077	27.3709	3.52216	0.000333199	0.641408	0.0014745
P48643	CCT5	0	0	61573000	80249000	22.6106	22.4848	25.8479	26.2858	3.51921	0.000295167	0.568196	0.00137405
Q16891	IMMT	37969000	31338000	430890000	359420000	25.1461	24.9336	28.6549	28.4489	3.51206	0.000190025	0.365798	0.00106959
P05198	EIF2S1	15636000	0	123480000	94048000	23.8662	22.4848	26.8519	26.5147	3.50782	0.00408114	1	0.00931169
P31942	HNRNPH3	197480000	190900000	2785400000	1740800000	27.5249	27.5405	31.3474	30.725	3.50348	0.000502288	0.966904	0.00197327
O60292	SIPA1L3	0	0	122060000	38691000	22.6106	22.4848	26.8352	25.2333	3.48658	0.00601302	1	0.0127338
P48634	PRRC2A	0	13482000	66016000	166160000	22.6106	23.7167	25.9485	27.3358	3.4785	0.00818399	1	0.0164621
P61160	ACTR2	0	0	63108000	72669000	22.6106	22.4848	25.8835	26.1427	3.4654	0.000195858	0.377027	0.00109283
P08133	ANXA6	0	0	50190000	91368000	22.6106	22.4848	25.553	26.473	3.46536	0.00129187	1	0.00386158
P09496	CLTA	0	0	81471000	56236000	22.6106	22.4848	26.2519	25.7728	3.46471	0.000352868	0.679271	0.00151962
P27658	COL8A1	31561000	12405000	214840000	220580000	24.8794	23.5966	27.6508	27.7446	3.45968	0.00318924	1	0.00772237
Q13043	STK4	0	0	114230000	39479000	22.6106	22.4848	26.7395	25.2624	3.4533	0.00487987	1	0.0107494
P27797	CALR	0	0	40973000	109840000	22.6106	22.4848	25.2603	26.7387	3.45182	0.00489951	1	0.0107789
Q9Y5B9	SUPT16H	184740000	99730000	1631300000	1344600000	27.4287	26.6037	30.5755	30.3524	3.44773	0.00106848	1	0.00340782
P07858	CTSB	0	0	69673000	62324000	22.6106	22.4848	26.0262	25.9211	3.42601	0.000158008	0.304165	0.000965604
Q9H2U1	DHX36	53613000	21434000	354580000	368740000	25.6439	24.3856	28.3737	28.4859	3.41504	0.00316871	1	0.00768233
P04004	VTN	0	0	69043000	61929000	22.6106	22.4848	26.0131	25.912	3.41487	0.000159294	0.306641	0.000966259
P04083	ANXA1	0	0	51858000	81091000	22.6106	22.4848	25.6002	26.3009	3.40287	0.000734948	1	0.00262481
Q9H4M9;Q9NZN3	EHD1	0	0	81086000	51460000	22.6106	22.4848	26.2451	25.6448	3.39727	0.000546448	1	0.00212079
P55795	HNRNPH2	0	21146000	117410000	130290000	22.6106	24.3661	26.7791	26.985	3.39374	0.00878869	1	0.0175137
Q96S97	MYADM	0	0	102270000	40270000	22.6106	22.4848	26.58	25.291	3.38783	0.00350244	1	0.00826248
Q92615	LARP4B	0	14182000	96555000	104030000	22.6106	23.7898	26.497	26.6603	3.37847	0.00277708	1	0.0069247
Q86X95	CIR1	0	0	50267000	78064000	22.6106	22.4848	25.5553	26.246	3.35295	0.000753046	1	0.00266964
Q02880	TOP2B	25512000	12413000	183930000	175490000	24.5725	23.5976	27.4267	27.4147	3.33569	0.00168251	1	0.00467429
P31040	SDHA	11139000	15439000	119760000	145840000	23.3769	23.9123	26.8077	27.1477	3.33309	0.000625028	1	0.00233174
Q01484	ANK2	0	0	80661000	47252000	22.6106	22.4848	26.2375	25.5217	3.33194	0.000830256	1	0.00285911
P47897	QARS	0	0	89294000	41905000	22.6106	22.4848	26.3842	25.3485	3.31866	0.00205279	1	0.00540578
Q01105;P0DME0	SET;SETSIP	0	0	64871000	57321000	22.6106	22.4848	25.9232	25.8004	3.31414	0.000182302	0.350931	0.00105702
Q9H583	HEATR1	19569000	3161700	90616000	67033000	24.1899	21.6245	26.4054	26.0262	3.30865	0.0296204	1	0.0488598
P20930	FLG	0	0	99094000	36829000	22.6106	22.4848	26.5344	25.1622	3.30064	0.00459865	1	0.0102402
P07355;A6NMY6	ANXA2;ANXA2P2	132770000	49501000	667680000	948830000	26.9521	25.5932	29.2867	29.8494	3.29542	0.00560327	1	0.0119715
P17066;P48741	HSPA6	245140000	188410000	2111000000	2104100000	27.8368	27.5215	30.9474	30.9984	3.29375	0.000255973	0.492748	0.0012832
Q9BY42	RTFDC1	0	0	76162000	47171000	22.6106	22.4848	26.1547	25.5192	3.2893	0.000684119	1	0.00248947
P67775;P62714	PPP2CA;PPP2CB	0	0	41897000	84353000	22.6106	22.4848	25.2925	26.3578	3.27746	0.0023142	1	0.00600382
Q9UK61	FAM208A	11864000	9676600	195450000	55082000	23.4679	23.2383	27.5144	25.7429	3.27557	0.0102102	1	0.0198331
Q9NR56;Q9NUK0	MBNL1	0	0	69940000	50073000	22.6106	22.4848	26.0318	25.6054	3.27089	0.000374119	0.720179	0.0015898
O14646;Q9HCK8;Q8TD26;Q3L8U1;Q9P2D1	CHD1	0	0	67661000	51435000	22.6106	22.4848	25.984	25.6441	3.26636	0.000296475	0.570714	0.00137522
Q9UPU9	SAMD4A	0	0	63227000	52519000	22.6106	22.4848	25.8862	25.6742	3.23251	0.00022993	0.442615	0.00121458
Q9BQ75	CMSS1	0	10961000	73347000	85938000	22.6106	23.4181	26.1004	26.3846	3.22819	0.00136163	1	0.00402014
Q9BRJ7;Q96DE0	NUDT16L1	0	0	59243000	55562000	22.6106	22.4848	25.7923	25.7554	3.22619	0.000188209	0.362302	0.00106614
P09382	LGALS1	0	0	34099000	92303000	22.6106	22.4848	24.9954	26.4877	3.19387	0.00657928	1	0.0137814
P05783;crap_K1H5_HUMAN;Q92764	KRT18	382090000	282910000	2496300000	3590600000	28.4771	28.108	31.1893	31.7694	3.18681	0.000867402	1	0.00294488
O75083	WDR1	0	0	73850000	42013000	22.6106	22.4848	26.1102	25.3522	3.18354	0.00110979	1	0.00347651
Q6UN15	FIP1L1	44397000	95198000	620750000	556740000	25.3717	26.5366	29.1816	29.0803	3.17674	0.0032811	1	0.00787052
P29966	MARCKS	0	0	48107000	63614000	22.6106	22.4848	25.4919	25.9507	3.17361	0.000459258	0.884072	0.00184566
Q7Z7K6	CENPV	0	0	65466000	45900000	22.6106	22.4848	25.9364	25.4798	3.16044	0.000463304	0.89186	0.00185418
P05121	SERPINE1	70652000	49080000	384680000	713340000	26.042	25.5808	28.4912	29.4379	3.15312	0.0025252	1	0.00639607
Q86WR7	PROSER2	0	0	41606000	70653000	22.6106	22.4848	25.2824	26.1021	3.14459	0.00138599	1	0.00406092
Q9NUL3	STAU2	0	10292000	69377000	75138000	22.6106	23.3272	26.0201	26.1909	3.1366	0.00106582	1	0.00340782
P29558;Q6XE24	RBMS1;RBMS3	0	0	65376000	43176000	22.6106	22.4848	25.9344	25.3916	3.11531	0.000631126	1	0.00234088
O75116	ROCK2	0	0	45504000	61735000	22.6106	22.4848	25.4116	25.9074	3.11186	0.000550538	1	0.00213237
Q96GA3	LTV1	0	0	86196000	32584000	22.6106	22.4848	26.3333	24.9855	3.11171	0.00535334	1	0.0115365
Q9BVC5	C2orf49	0	0	54430000	51128000	22.6106	22.4848	25.6701	25.6355	3.10508	0.000216732	0.417209	0.00117194
Q14011	CIRBP	22829000	21687000	200950000	182210000	24.4122	24.4025	27.5544	27.4689	3.1043	0.000206555	0.397618	0.00112788
Q9Y262	EIF3L	0	0	57393000	48005000	22.6106	22.4848	25.7465	25.5445	3.09785	0.000264171	0.508529	0.00130048
Q9NW64	RBM22	83400000	55516000	716960000	470760000	26.2813	25.7586	29.3895	28.8383	3.09389	0.0011992	1	0.00365843
Q9P0U3	SENP1	11601000	13487000	88407000	128880000	23.4355	23.7173	26.3698	26.9693	3.09315	0.00089542	1	0.00298732
Q12996	CSTF3	0	0	57971000	46427000	22.6106	22.4848	25.761	25.4963	3.08097	0.000306415	0.589849	0.00140775
Q5SW79;Q96L14	CEP170	0	0	55972000	47575000	22.6106	22.4848	25.7104	25.5315	3.07327	0.000261266	0.502937	0.0012929
O75330	HMMR	0	0	30744000	86457000	22.6106	22.4848	24.846	26.3933	3.07196	0.0083456	1	0.0167347
P54136	RARS	5764200	0	53089000	43439000	22.4265	22.4848	25.6341	25.4003	3.06156	0.000277711	0.534594	0.00132506
Q9BTV4	TMEM43	0	7085100	59452000	53710000	22.6106	22.7886	25.7974	25.7065	3.05239	0.000258266	0.497162	0.00128798
Q16610	ECM1	0	0	51807000	49640000	22.6106	22.4848	25.5988	25.5928	3.04814	0.000230761	0.444215	0.00121458
P04792	HSPB1	0	0	57696000	44383000	22.6106	22.4848	25.7541	25.4314	3.04506	0.000367628	0.707684	0.00157263
P61163	ACTR1A	0	0	54354000	47090000	22.6106	22.4848	25.668	25.5168	3.04472	0.000259152	0.498868	0.00128901
Q9NYL2	ZAK	0	0	50496000	49708000	22.6106	22.4848	25.5618	25.5948	3.03064	0.000236992	0.45621	0.00122968
Q96NE9	FRMD6	0	8884400	73550000	52182000	22.6106	23.1151	26.1044	25.6649	3.02183	0.000994778	1	0.00322925
Q9HCE1	MOV10	0	0	39465000	61736000	22.6106	22.4848	25.2062	25.9075	3.00916	0.00115168	1	0.00354151
Q16531	DDB1	0	0	45918000	52236000	22.6106	22.4848	25.4247	25.6664	2.99787	0.000322481	0.620776	0.00144569
Q01628;P13164;Q01629	IFITM3;IFITM1;IFITM2	0	0	61310000	38184000	22.6106	22.4848	25.8418	25.2143	2.98036	0.000956995	1	0.00314371
Q15007	WTAP	0	0	75000000	30948000	22.6106	22.4848	26.1325	24.9112	2.97419	0.00473771	1	0.0104829
Q15365;P57721	PCBP1	34623000	33107000	364500000	193990000	25.013	25.0128	28.4135	27.5593	2.97345	0.00182065	1	0.00495022
Q9H8G2	CAAP1	0	12051000	71547000	67881000	22.6106	23.5549	26.0645	26.0444	2.97174	0.00234279	1	0.0060454
Q15149;P58107	PLEC	289020000	274380000	2284500000	2085100000	28.0744	28.0638	31.0614	30.9853	2.95425	0.000246242	0.474016	0.00125734
Q14699	RFTN1	0	0	59289000	37013000	22.6106	22.4848	25.7934	25.1694	2.93372	0.00100313	1	0.0032509
P08833	IGFBP1	0	0	56182000	38698000	22.6106	22.4848	25.7158	25.2336	2.927	0.000661827	1	0.00243133
P68104;Q5VTE0	EEF1A1;EEF1A1P5	1454700000	1351700000	12548000000	9054100000	30.4059	30.3643	33.5189	33.1038	2.92623	0.000519836	1	0.00202979
Q8NEF9	SRFBP1	9557400	0	53549000	58800000	23.156	22.4848	25.6465	25.8372	2.92145	0.00122644	1	0.00372971
Q96QC0	PPP1R10	0	0	41500000	51516000	22.6106	22.4848	25.2788	25.6464	2.91488	0.000485474	0.934537	0.00191939
P11586	MTHFD1	0	0	50231000	42299000	22.6106	22.4848	25.5542	25.362	2.91042	0.000326951	0.629381	0.00145089
O15231	ZNF185	0	0	60493000	34972000	22.6106	22.4848	25.8224	25.0875	2.9073	0.00144006	1	0.00418116
Q15032	R3HDM1	0	0	45309000	46297000	22.6106	22.4848	25.4054	25.4923	2.90118	0.00028765	0.553726	0.00134727
P07237	P4HB	28494000	12665000	139580000	141640000	24.7319	23.6266	27.0287	27.1055	2.88784	0.00395173	1	0.00904529
P62140	PPP1CB	76052000	94838000	735950000	535760000	26.1483	26.5312	29.4272	29.0249	2.8863	0.000829653	1	0.00285911
O96019;O94805	ACTL6A	0	0	47912000	42242000	22.6106	22.4848	25.486	25.36	2.87535	0.000309677	0.596128	0.00141615
Q96I24	FUBP3	31099000	23814000	286490000	138590000	24.8582	24.5375	28.0661	27.0741	2.87224	0.00341852	1	0.0081273
P50990	CCT8	0	0	37929000	51399000	22.6106	22.4848	25.149	25.6431	2.84834	0.000757433	1	0.00267534
Q9BQ04	RBM4B	34344000	48285000	393740000	216280000	25.0013	25.5573	28.5248	27.7162	2.84118	0.00303102	1	0.00744224
Q96NT3	GUCD1	0	0	30017000	63942000	22.6106	22.4848	24.8114	25.9581	2.83709	0.00469195	1	0.0104055
P46821	MAP1B	0	10029000	68920000	48231000	22.6106	23.2899	26.0106	25.5513	2.83071	0.00196953	1	0.00523666
Q9H089	LSG1	0	13415000	51816000	85703000	22.6106	23.7096	25.599	26.3807	2.82981	0.00732973	1	0.0149785
Q9Y5S9	RBM8A	154200000	165040000	1244700000	1033400000	27.168	27.3305	30.1853	29.9726	2.82972	0.000394536	0.759482	0.00164747
P31689	DNAJA1	46748000	31297000	265990000	275860000	25.4462	24.9317	27.9589	28.0672	2.82412	0.000820108	1	0.0028394
P49767	VEGFC	0	0	42656000	44158000	22.6106	22.4848	25.3184	25.424	2.82353	0.000323684	0.623092	0.00144569
Q16576	RBBP7	0	0	63084000	29407000	22.6106	22.4848	25.8829	24.8375	2.81254	0.00377891	1	0.00871187
Q99708	RBBP8	0	0	33456000	55086000	22.6106	22.4848	24.9679	25.743	2.80779	0.00183404	1	0.00495862
O14965	AURKA	0	0	74976000	24468000	22.6106	22.4848	26.1321	24.5722	2.80448	0.0115678	1	0.0220741
O75940	SMNDC1	0	0	56207000	32185000	22.6106	22.4848	25.7164	24.9677	2.79439	0.00172871	1	0.00476758
E9PAV3;Q13765;Q9BZK3	NACA	0	0	63333000	28452000	22.6106	22.4848	25.8886	24.7899	2.79156	0.00442436	1	0.0099149
Q6DCA0	AMMECR1L	0	0	62804000	27220000	22.6106	22.4848	25.8765	24.726	2.75358	0.00525004	1	0.0113584
P49368	CCT3	0	0	31226000	54056000	22.6106	22.4848	24.8684	25.7158	2.74442	0.0024407	1	0.00625212
Q9Y2S7	POLDIP2	0	0	53501000	31538000	22.6106	22.4848	25.6452	24.9384	2.74415	0.00163296	1	0.00458228
Q9P2Q2	FRMD4A	0	0	31095000	54112000	22.6106	22.4848	24.8623	25.7173	2.74213	0.00249978	1	0.00635677
P12004	PCNA	16098000	0	90417000	45741000	23.9082	22.4848	26.4022	25.4748	2.74206	0.0157564	1	0.0287227
O15144	ARPC2	0	0	40197000	41818000	22.6106	22.4848	25.2327	25.3455	2.74142	0.00036367	0.700065	0.00155916
P60842	EIF4A1	37126000	32097000	261780000	202750000	25.1137	24.9681	27.9359	27.623	2.73852	0.000541365	1	0.00210957
Q63ZY3	KANK2	0	0	37155000	44913000	22.6106	22.4848	25.1192	25.4485	2.73616	0.000553948	1	0.00213697
O43242	PSMD3	0	0	44585000	37408000	22.6106	22.4848	25.3822	25.1847	2.73577	0.000414621	0.798145	0.00170834
O43865;Q96HN2	AHCYL1;AHCYL2	0	0	38829000	42310000	22.6106	22.4848	25.1828	25.3623	2.72489	0.000407915	0.785236	0.00169232
Q9Y580	RBM7	17811000	66762000	230030000	224460000	24.0541	26.0247	27.7494	27.7697	2.72017	0.0246351	1	0.0416719
P11388	TOP2A	227200000	151230000	1230100000	1209600000	27.7272	27.2044	30.1683	30.1997	2.71823	0.00093692	1	0.00309892
P49916	LIG3	0	6915200	34237000	56958000	22.6106	22.7536	25.0012	25.7912	2.71417	0.00217884	1	0.00569873
Q8NFJ5	GPRC5A	0	0	24697000	64255000	22.6106	22.4848	24.53	25.9652	2.69989	0.0103534	1	0.0200516
O00622	CYR61	123550000	104320000	946210000	563450000	26.8483	26.6687	29.7897	29.0976	2.68517	0.00175101	1	0.00480841
Q07021	C1QBP	64220000	31350000	379830000	218250000	25.9043	24.9342	28.4729	27.7293	2.68185	0.00667961	1	0.0139763
O95782	AP2A1	85214000	83762000	549000000	523020000	26.3124	26.352	29.0044	28.9901	2.66507	0.000352699	0.678946	0.00151962
Q15293	RCN1	7807300	0	49041000	35661000	22.8642	22.4848	25.5196	25.1157	2.64318	0.00113813	1	0.0035189
Q8IXB1	DNAJC10	0	0	57660000	25390000	22.6106	22.4848	25.7532	24.6256	2.64173	0.00573804	1	0.0122187
P45973	CBX5	0	0	28421000	51505000	22.6106	22.4848	24.7326	25.6461	2.64165	0.00334469	1	0.00797836
P51116	FXR2	540200000	630360000	2740400000	4780600000	28.9767	29.2638	31.3239	32.1824	2.63288	0.00323308	1	0.00780889
O00299	CLIC1	0	0	41959000	33866000	22.6106	22.4848	25.2946	25.0412	2.62023	0.000542878	1	0.00211119
P60900	PSMA6	0	0	32918000	43034000	22.6106	22.4848	24.9445	25.3868	2.618	0.000885822	1	0.00296758
O14647	CHD2	0	0	31282000	45205000	22.6106	22.4848	24.871	25.4578	2.61673	0.0013582	1	0.00401617
Q86V48	LUZP1	0	0	44760000	31079000	22.6106	22.4848	25.3879	24.9173	2.60489	0.000978904	1	0.00318309
P52565	ARHGDIA	0	0	50376000	27229000	22.6106	22.4848	25.5584	24.7265	2.59476	0.00285219	1	0.00707199
Q9H4B6	SAV1	0	0	29689000	44596000	22.6106	22.4848	24.7956	25.4383	2.56924	0.00171267	1	0.00473012
P27448	MARK3	0	0	36139000	35281000	22.6106	22.4848	25.0792	25.1002	2.54204	0.000452095	0.870283	0.00182833
P00558;P07205	PGK1	0	0	42648000	29750000	22.6106	22.4848	25.3181	24.8542	2.5385	0.00105452	1	0.00338326
Q6IQ16	SPOPL	0	0	49681000	25496000	22.6106	22.4848	25.5383	24.6316	2.5373	0.00378427	1	0.00871379
Q96EP5	DAZAP1	0	0	44435000	28270000	22.6106	22.4848	25.3773	24.7806	2.5313	0.00157652	1	0.00446294
P98179	RBM3	45261000	30671000	330350000	137160000	25.3996	24.9026	28.2716	27.0591	2.51428	0.0100579	1	0.0195966
Q93052	LPP	0	0	25091000	47396000	22.6106	22.4848	24.5528	25.5261	2.49179	0.00479818	1	0.0106045
Q15181	PPA1	0	0	60775000	19436000	22.6106	22.4848	25.8291	24.2401	2.48692	0.0179741	1	0.0318895
Q15382	RHEB	0	0	46911000	24902000	22.6106	22.4848	25.4556	24.5976	2.47891	0.00359954	1	0.00841934
Q12792;Q6IBS0	TWF1	0	0	42532000	26996000	22.6106	22.4848	25.3142	24.7141	2.46647	0.00174804	1	0.00480841
P11021	HSPA5	2761400000	2581100000	15241000000	14280000000	31.3305	31.2976	33.7994	33.7611	2.46621	0.000471221	0.9071	0.00187465
Q9NVN8	GNL3L	132820000	170090000	866560000	787080000	26.9527	27.3739	29.6629	29.5798	2.45802	0.00101853	1	0.00329524
O75569	PRKRA	0	6467400	35688000	35763000	22.6106	22.657	25.0611	25.1198	2.45669	0.000485581	0.934743	0.00191939
O43920	NDUFS5	0	11031000	75261000	28903000	22.6106	23.4273	26.1376	24.8126	2.45614	0.0174997	1	0.0312786
Q5SQI0	ATAT1	0	0	40725000	27501000	22.6106	22.4848	25.2516	24.7408	2.44852	0.00137777	1	0.00405529
P78406	RAE1	0	0	23140000	47210000	22.6106	22.4848	24.436	25.5204	2.43056	0.00688444	1	0.0142962
Q15459	SF3A1	75252000	76132000	333400000	496280000	26.133	26.2142	28.2848	28.9144	2.42602	0.00198017	1	0.0052577
Q8IWX8	CHERP	29125000	10665000	72600000	123000000	24.7635	23.3786	26.0856	26.9019	2.42271	0.019985	1	0.0348471
P14649	MYL6B	0	0	25828000	41463000	22.6106	22.4848	24.5946	25.3332	2.4162	0.0028202	1	0.00702314
P52292	KPNA2	80467000	48896000	354080000	316110000	26.2297	25.5754	28.3717	28.2637	2.41512	0.00219064	1	0.00572183
O75122	CLASP2	0	0	32727000	32021000	22.6106	22.4848	24.9361	24.9604	2.40057	0.000558359	1	0.00214539
Q17RS7	GEN1	0	0	19937000	52460000	22.6106	22.4848	24.2211	25.6726	2.39915	0.0157104	1	0.0286658
O60573	EIF4E2	0	0	23190000	45087000	22.6106	22.4848	24.4392	25.4541	2.39893	0.00607608	1	0.0128391
Q15428	SF3A2	40256000	25994000	187460000	153360000	25.2305	24.6639	27.4542	27.2202	2.38999	0.00195611	1	0.00520817
P29279	CTGF	0	18981000	58876000	57088000	22.6106	24.2103	25.7833	25.7945	2.37852	0.0208857	1	0.0361881
Q96JY6	PDLIM2	0	0	51800000	19601000	22.6106	22.4848	25.5986	24.2523	2.37776	0.013178	1	0.0246464
Q14145	KEAP1	0	0	36897000	27030000	22.6106	22.4848	25.1092	24.7159	2.36485	0.00111725	1	0.0034841
Q86US8	SMG6	0	0	35639000	27834000	22.6106	22.4848	25.0591	24.7582	2.36097	0.000885578	1	0.00296758
P23515	OMG	0	0	45791000	21525000	22.6106	22.4848	25.4207	24.3874	2.35636	0.00676088	1	0.0141004
Q9Y6M1	IGF2BP2	281320000	234710000	1288300000	1311300000	28.0354	27.8385	30.235	30.3162	2.33862	0.000706099	1	0.00255978
Q9BWF3	RBM4	26002000	20135000	111910000	116890000	24.5999	24.2954	26.7099	26.8284	2.32151	0.00094309	1	0.00310864
P62273	RPS29	189720000	165760000	518070000	1467700000	27.4671	27.3367	28.9207	30.4788	2.29783	0.0218437	1	0.0375438
Q96NW7	LRRC7	0	0	48686000	18496000	22.6106	22.4848	25.5092	24.1686	2.29118	0.0146928	1	0.0270141
P29317	EPHA2	0	4836800	28304000	26724000	22.6106	22.2378	24.7267	24.6995	2.28887	0.00112626	1	0.00349685
Q92841	DDX17	733100000	581660000	3225300000	3089200000	29.4172	29.1478	31.5589	31.5524	2.27317	0.000884207	1	0.00296758
P30530	AXL	0	0	33364000	25813000	22.6106	22.4848	24.9639	24.6494	2.25901	0.00107457	1	0.00340782
Q14331	FRG1	0	0	19189000	44701000	22.6106	22.4848	24.1659	25.4417	2.25611	0.0135312	1	0.0251182
P62805	HIST1H4A	7313500000	4734000000	26240000000	29845000000	32.7357	32.1726	34.5832	34.8246	2.24975	0.00242447	1	0.00623113
Q9BZH6	WDR11	0	0	46589000	18249000	22.6106	22.4848	25.4456	24.1492	2.24972	0.0142542	1	0.0263082
P23526	AHCY	0	0	26136000	32283000	22.6106	22.4848	24.6117	24.9721	2.24423	0.00123677	1	0.00375517
Q8IWC1	MAP7D3	12861000	10107000	47581000	61159000	23.5843	23.3011	25.476	25.8939	2.2423	0.00177431	1	0.00485303
Q9BUJ2	HNRNPUL1	703810000	992120000	3297400000	4739700000	29.3584	29.9182	31.5908	32.17	2.24214	0.00430617	1	0.00971792
Q5UIP0	RIF1	9897600	8926000	57042000	33672000	23.2064	23.1218	25.7377	25.0329	2.22117	0.00338377	1	0.00806157
Q8NBJ5	COLGALT1	0	3935100	20665000	26862000	22.6106	21.9402	24.2728	24.7069	2.2145	0.00441092	1	0.0098963
O94875	SORBS2	0	0	17902000	44827000	22.6106	22.4848	24.0658	25.4457	2.20806	0.0178658	1	0.0317852
P38919	EIF4A3	1102800000	1042700000	5841600000	4157000000	30.0063	29.9899	32.4159	31.9807	2.20021	0.00154773	1	0.00440736
Q13155	AIMP2	14069000	0	45749000	37232000	23.7138	22.4848	25.4194	25.1779	2.19934	0.0138177	1	0.0256006
O75369	FLNB	0	0	32977000	23891000	22.6106	22.4848	24.9471	24.5378	2.19478	0.00152912	1	0.00438682
Q9UHD8	44813	0	0	33752000	23306000	22.6106	22.4848	24.9806	24.502	2.19366	0.00186313	1	0.00501613
Q96NC0	ZMAT2	0	0	22160000	35455000	22.6106	22.4848	24.3736	25.1073	2.19279	0.00391297	1	0.0089779
P31153	MAT2A	0	0	30185000	25923000	22.6106	22.4848	24.8195	24.6556	2.18985	0.000886419	1	0.00296758
Q9H307	PNN	525960000	492160000	2315700000	2290200000	28.9382	28.9068	31.081	31.1207	2.17835	0.000742743	1	0.00264648
Q12874	SF3A3	78638000	91214000	479200000	305550000	26.1965	26.475	28.8082	28.2147	2.17571	0.00310256	1	0.00756004
Q9BRZ2	TRIM56	0	0	25486000	29646000	22.6106	22.4848	24.5754	24.8492	2.16459	0.0011401	1	0.0035189
P23284	PPIB	19041000	20879000	97199000	81009000	24.1504	24.3478	26.5066	26.2994	2.15393	0.00111853	1	0.0034841
Q14978	NOLC1	144770000	178930000	677900000	756150000	27.077	27.447	29.3086	29.5219	2.15329	0.00163285	1	0.00458228
P09234	SNRPC	0	0	30017000	24394000	22.6106	22.4848	24.8114	24.5679	2.14197	0.00110934	1	0.00347651
P14314	PRKCSH	0	0	30146000	24288000	22.6106	22.4848	24.8176	24.5616	2.14192	0.00113901	1	0.0035189
Q9NWK9	ZNHIT6	0	0	45692000	15999000	22.6106	22.4848	25.4176	23.9593	2.14078	0.022785	1	0.038953
O75367;Q9P0M6	H2AFY	536620000	451410000	2476100000	1886100000	28.9671	28.7821	31.1776	30.8406	2.1345	0.0014933	1	0.00430382
P84090	ERH	341500000	266340000	1255500000	1387000000	28.3151	28.0209	30.1978	30.3972	2.12947	0.00139115	1	0.00406984
Q9NSY1	BMP2K	0	0	24532000	28860000	22.6106	22.4848	24.5203	24.8104	2.11769	0.00128101	1	0.00385304
Q07666;Q5VWX1	KHDRBS1	860980000	851220000	4093400000	3370900000	29.6492	29.6972	31.9028	31.6783	2.11739	0.0010486	1	0.00336989
Q14807	KIF22	0	0	40367000	17523000	22.6106	22.4848	25.2388	24.0906	2.11703	0.012654	1	0.0238347
P49023	PXN	0	0	28117000	24790000	22.6106	22.4848	24.7171	24.5911	2.10642	0.000969734	1	0.00316933
A6NHL2	TUBAL3	0	11735000	25681000	55224000	22.6106	23.5165	24.5864	25.7466	2.10295	0.0244394	1	0.04145
P49759	CLK1	46472000	52818000	238690000	189000000	25.4376	25.6867	27.8027	27.5217	2.09999	0.00154522	1	0.00440674
Q9H5Z1	DHX35	19946000	11956000	80442000	53185000	24.2174	23.5434	26.2336	25.6924	2.08257	0.00653099	1	0.0136952
Q13162	PRDX4	0	0	38958000	17200000	22.6106	22.4848	25.1876	24.0638	2.07798	0.0127321	1	0.0239115
P24534	EEF1B2	0	0	26934000	24810000	22.6106	22.4848	24.6551	24.5923	2.07599	0.000965214	1	0.00316531
Q9UPN6	SCAF8	0	0	41722000	15963000	22.6106	22.4848	25.2865	23.9561	2.07359	0.019786	1	0.0345941
Q9Y314	NOSIP	0	0	23770000	27954000	22.6106	22.4848	24.4748	24.7644	2.07192	0.00138464	1	0.00406092
Q5T3F8	TMEM63B	0	0	33917000	19354000	22.6106	22.4848	24.9877	24.234	2.06314	0.00511546	1	0.0111647
P31948	STIP1	0	0	27681000	23628000	22.6106	22.4848	24.6945	24.5218	2.06052	0.00112109	1	0.00348643
Q14197	ICT1	0	0	29724000	21976000	22.6106	22.4848	24.7973	24.4173	2.0596	0.00177482	1	0.00485303
O95453	PARN	0	0	35249000	18024000	22.6106	22.4848	25.0432	24.1313	2.03957	0.00813124	1	0.0163902
Q96BK5	PINX1	0	0	24703000	25069000	22.6106	22.4848	24.5303	24.6072	2.02111	0.00107417	1	0.00340782
P34897	SHMT2	0	0	31064000	19785000	22.6106	22.4848	24.8609	24.2658	2.01564	0.00352869	1	0.00830406
P26641	EEF1G	25198000	30635000	131570000	95524000	24.5546	24.9009	26.9434	26.5372	2.01257	0.00284341	1	0.00706265
Q9UM82	SPATA2	0	0	225460000	168900000	22.6106	22.4848	27.7204	27.3594	4.99227	6.47813e-05	0.124704	0.000602435
A7KAX9	ARHGAP32	0	0	222730000	164090000	22.6106	22.4848	27.7029	27.3178	4.96264	7.07814e-05	0.136254	0.000639458
O43791	SPOP	0	0	179630000	195200000	22.6106	22.4848	27.3926	27.5682	4.93274	4.46375e-05	0.0859272	0.000511471
P08865	RPSA	0	0	222060000	156670000	22.6106	22.4848	27.6985	27.251	4.92709	8.6985e-05	0.167446	0.000728027
O94907;Q9UBU2	DKK1;DKK2	0	0	182060000	187010000	22.6106	22.4848	27.412	27.5064	4.91151	4.07963e-05	0.0785329	0.000509954
Q9GZU1	MCOLN1	0	0	213990000	151840000	22.6106	22.4848	27.6451	27.2058	4.87779	8.81534e-05	0.169695	0.000728306
Q9BXB5	OSBPL10	0	0	169030000	189300000	22.6106	22.4848	27.3049	27.5239	4.86672	5.08019e-05	0.0977937	0.000537328
P09493	TPM1	0	0	173230000	181000000	22.6106	22.4848	27.3403	27.4593	4.85209	4.38195e-05	0.0843525	0.000511471
Q16643	DBN1	0	0	160770000	191960000	22.6106	22.4848	27.2326	27.5441	4.84065	6.38638e-05	0.122938	0.000599697
Q71RC2	LARP4	0	0	209230000	142810000	22.6106	22.4848	27.6127	27.1174	4.81734	0.000109084	0.209987	0.000781414
P50454	SERPINH1	0	0	173810000	166510000	22.6106	22.4848	27.3451	27.3389	4.79431	4.27018e-05	0.082201	0.000511471
Q9UGN5	PARP2	0	0	169130000	167470000	22.6106	22.4848	27.3057	27.3472	4.77876	4.35947e-05	0.0839198	0.000511471
A0A0C4DH55;A0A075B6H7;P01624	IGKV3D-7;IGKV3-7	0	0	168890000	163190000	22.6106	22.4848	27.3037	27.3098	4.75906	4.38964e-05	0.0845006	0.000511471
P14373	TRIM27	0	0	163000000	167660000	22.6106	22.4848	27.2524	27.3488	4.75295	4.621e-05	0.0889542	0.0005202
Q8N884	MB21D1	0	0	179460000	151140000	22.6106	22.4848	27.3912	27.1992	4.74752	5.29796e-05	0.101986	0.000538714
Q96JN8	NEURL4	0	0	155830000	170510000	22.6106	22.4848	27.1876	27.3731	4.73266	5.2996e-05	0.102017	0.000538714
Q16270	IGFBP7	0	0	151050000	175710000	22.6106	22.4848	27.1426	27.4165	4.73186	6.34826e-05	0.122204	0.000599039
O75326	SEMA7A	0	0	157600000	165540000	22.6106	22.4848	27.2038	27.3305	4.71947	4.90509e-05	0.094423	0.000530466
Q8WUM4	PDCD6IP	0	0	139300000	185400000	22.6106	22.4848	27.0258	27.4939	4.71216	0.000109178	0.210168	0.000781414
Q9NZB2;Q5T035	FAM120A	43081000	53984000	1109200000	1431000000	25.3283	25.7182	30.019	30.4422	4.70734	0.000145406	0.279907	0.000914727
Q13185;P83916	CBX3	6607100	0	166830000	152950000	22.6234	22.4848	27.286	27.2163	4.69706	4.80478e-05	0.092492	0.000528526
Q9UGU0	TCF20	0	0	186120000	134540000	22.6106	22.4848	27.4438	27.0313	4.68988	9.44384e-05	0.181794	0.000745559
Q06787	FMR1	89642000	87710000	2050300000	2445800000	26.3855	26.4185	30.9053	31.2155	4.65847	6.91511e-05	0.133116	0.000630881
Q8IUD2;O15083	ERC1	0	0	128370000	179280000	22.6106	22.4848	26.9079	27.4455	4.62901	0.000143859	0.276929	0.000907963
O43663	PRC1	0	0	133180000	168890000	22.6106	22.4848	26.961	27.3594	4.61248	9.65305e-05	0.185821	0.000752313
Q9P0K7	RAI14	0	0	162760000	123370000	22.6106	22.4848	27.2503	26.9063	4.53062	8.89177e-05	0.171167	0.000731481
O75153;Q9Y5I4	CLUH	0	0	123590000	154990000	22.6106	22.4848	26.8531	27.2354	4.49662	0.000101451	0.195293	0.000769955
P63241;Q6IS14;Q9GZV4	EIF5A;EIF5AL1	0	0	117970000	152330000	22.6106	22.4848	26.786	27.2105	4.45056	0.000118808	0.228705	0.000810595
P08754	GNAI3	0	0	150440000	119380000	22.6106	22.4848	27.1368	26.8588	4.45012	8.0589e-05	0.155134	0.000695667
Q9Y295	DRG1	0	0	133470000	130700000	22.6106	22.4848	26.9641	26.9895	4.42913	5.75996e-05	0.110879	0.000565172
P63244	GNB2L1	0	0	121170000	143540000	22.6106	22.4848	26.8246	27.1247	4.42699	8.66518e-05	0.166805	0.000728027
O95251	KAT7	0	0	145310000	114890000	22.6106	22.4848	27.0867	26.8035	4.39744	8.52958e-05	0.164194	0.000720151
P13639	EEF2	0	0	108770000	139780000	22.6106	22.4848	26.6689	27.0864	4.32997	0.000129006	0.248337	0.00085339
Q96HJ3	CCDC34	0	0	120150000	123350000	22.6106	22.4848	26.8124	26.906	4.31154	6.63424e-05	0.127709	0.000613986
Q13464	ROCK1	0	0	116820000	123000000	22.6106	22.4848	26.7719	26.9019	4.28922	7.0408e-05	0.135535	0.000639318
Q9C0B9	ZCCHC2	0	0	140930000	99137000	22.6106	22.4848	27.0426	26.5908	4.26898	0.000150222	0.289177	0.00092685
P47755	CAPZA2	0	0	106670000	127990000	22.6106	22.4848	26.6407	26.9593	4.25234	0.000105418	0.20293	0.00077734
Q9Y3C6	PPIL1	12689000	12033000	268650000	200850000	23.5649	23.5527	27.9733	27.6094	4.23256	0.000113873	0.219206	0.000788802
P62136	PPP1CA	0	0	132830000	99608000	22.6106	22.4848	26.9572	26.5976	4.2297	0.000119721	0.230463	0.000811489
Q9UBR2	CTSZ	0	0	134000000	96917000	22.6106	22.4848	26.9698	26.5581	4.21627	0.00014006	0.269616	0.000895733
Q92979	EMG1	0	0	125120000	98574000	22.6106	22.4848	26.8709	26.5826	4.17904	0.000104402	0.200974	0.00077734
Q15417	CNN3	0	0	127720000	93464000	22.6106	22.4848	26.9006	26.5058	4.15548	0.000140919	0.271269	0.000898242
P26196	DDX6	0	0	117870000	99314000	22.6106	22.4848	26.7848	26.5933	4.14138	8.81214e-05	0.169634	0.000728306
P29401	TKT	0	0	117960000	96122000	22.6106	22.4848	26.7859	26.5462	4.11836	9.88065e-05	0.190203	0.000763866
P53680	AP2S1	0	0	111410000	99202000	22.6106	22.4848	26.7035	26.5917	4.09991	8.15395e-05	0.156964	0.00070073
O00410;O60518	IPO5	0	0	91393000	118060000	22.6106	22.4848	26.4177	26.8428	4.08258	0.000164043	0.315783	0.000983747
P60174	TPI1	0	0	110300000	94541000	22.6106	22.4848	26.689	26.5223	4.05797	9.1216e-05	0.175591	0.000740353
Q9Y3M8	STARD13	0	0	100130000	100940000	22.6106	22.4848	26.5495	26.6168	4.03543	8.31527e-05	0.160069	0.000707438
Q99439	CNN2	0	0	116740000	85097000	22.6106	22.4848	26.7709	26.3705	4.02299	0.000161491	0.31087	0.000974515
Q13303;Q14722	KCNAB2	0	0	97088000	99801000	22.6106	22.4848	26.5049	26.6004	4.00499	8.75123e-05	0.168461	0.000728306
O15027	SEC16A	0	268780000	2028500000	1988600000	22.6106	28.0341	30.8899	30.917	5.58112	0.0519314	1	0.0792767
P35749	MYH11	0	0	46628000	1164600000	22.6106	22.4848	25.4468	30.145	5.24826	0.0415478	1	0.0655033
Q562R1	ACTBL2	0	0	0	8310900000	22.6106	22.4848	22.1482	32.9802	5.01653	0.27725	1	0.345665
O95714;Q9BVR0	HERC2	0	110150000	542140000	378250000	22.6106	26.7471	28.9862	28.5226	4.07559	0.0600613	1	0.090046
Q14257	RCN2	0	0	31187000	294030000	22.6106	22.4848	24.8666	28.1592	3.96524	0.0342491	1	0.0553565
Q15058	KIF14	0	60989000	314430000	293190000	22.6106	25.8943	28.2003	28.1551	3.9253	0.0349464	1	0.0563415
P05787;crap_KRHB4_HUMAN;Q9NSB2	KRT8	942100000	836500000	3709600000	36058000000	29.7791	29.672	31.7608	35.0974	3.70356	0.0432555	1	0.0677517
P30101	PDIA3	0	8745000	27430000	308810000	22.6106	23.0922	24.6814	28.23	3.6043	0.056309	1	0.0853502
Q9NX14	NDUFB11	0	0	1059000000	0	22.6106	22.4848	29.9522	22.0038	3.43034	0.306831	1	0.378864
Q92769;O15379	HDAC2	0	92884000	320020000	155180000	22.6106	26.5011	28.2257	27.2372	3.17563	0.102522	1	0.143636
P06744	GPI	0	0	0	548810000	22.6106	22.4848	22.1482	29.0596	3.05622	0.297123	1	0.368532
P0DOX5;P01857;P01860;P01861	IGHG1;IGHG3	648240000	576890000	2157900000	10726000000	29.2397	29.1359	30.9791	33.3482	2.97585	0.0315733	1	0.0515947
Q13045	FLII	7652800	64247000	123510000	236100000	22.8353	25.9693	26.8522	27.8427	2.9451	0.0767601	1	0.111942
P06858	LPL	0	0	105210000	19751000	22.6106	22.4848	26.6208	24.2633	2.89438	0.0338544	1	0.0548105
Q9H6R0	DHX33	22018000	3891300	75649000	61392000	24.36	21.924	26.145	25.8994	2.88018	0.0379511	1	0.0606272
O43175	PHGDH	0	0	0	325250000	22.6106	22.4848	22.1482	28.3048	2.67884	0.304231	1	0.375895
P08670;P41219;P07196;P12036	VIM	14030000000	8660800000	31512000000	156630000000	33.6756	33.0441	34.8473	37.2164	2.67205	0.0471474	1	0.0731926
Q14697	GANAB	0	0	111500000	13551000	22.6106	22.4848	26.7046	23.7197	2.6645	0.0783109	1	0.114
Q5T9A4	ATAD3B	0	90697000	182820000	122630000	22.6106	26.4668	27.418	26.8976	2.61913	0.146333	1	0.195077
P04350	TUBB4A	20400000	0	35221000	120740000	24.2499	22.4848	25.0421	26.8752	2.59131	0.0564916	1	0.0855597
P12277	CKB	0	0	284060000	0	22.6106	22.4848	28.0538	22.0038	2.48112	0.329106	1	0.402496
Q9Y5G6	PCDHGA7	0	0	0	228330000	22.6106	22.4848	22.1482	27.7944	2.42363	0.310262	1	0.38261
P27708	CAD	0	0	75867000	14137000	22.6106	22.4848	26.1491	23.7808	2.41729	0.0569417	1	0.0861058
Q14315	FLNC	0	0	71462000	14732000	22.6106	22.4848	26.0628	23.8403	2.40388	0.0491576	1	0.075782
Q96HA1	POM121	5896200	22677000	97379000	34547000	22.4591	24.4669	26.5093	25.0699	2.32654	0.0697114	1	0.102674
P04075;crap_ALDOA_RABIT	ALDOA	0	0	12151000	73980000	22.6106	22.4848	23.5067	26.1685	2.28992	0.0868842	1	0.12547
P78371	CCT2	0	0	6098100	144610000	22.6106	22.4848	22.5121	27.1354	2.27608	0.255541	1	0.321935
P55072	VCP	0	2965200	8097500	49125000	22.6106	21.5319	22.9212	25.5778	2.17826	0.115101	1	0.157813
Q8WU90	ZC3H15	0	0	84905000	8983600	22.6106	22.4848	26.3115	23.1267	2.17143	0.144366	1	0.192722
Q16658	FSCN1	0	0	0	154220000	22.6106	22.4848	22.1482	27.2283	2.14056	0.31858	1	0.391364
P49419	ALDH7A1	0	0	168100000	0	22.6106	22.4848	27.2969	22.0038	2.10268	0.343219	1	0.417897
Q13885;Q9BVA1	TUBB2A;TUBB2B	68191000	0	34871000	186790000	25.9909	22.4848	25.0277	27.5047	2.02835	0.27232	1	0.3404
P10321	HLA-C	0	0	26881000	22021000	22.6106	22.4848	24.6522	24.4202	1.98855	0.00141787	1	0.00413544
Q9NYH9	UTP6	96546000	30721000	206510000	221070000	26.4925	24.9049	27.5938	27.7478	1.97206	0.0364869	1	0.058385
Q8NA61	SPERT	0	0	140180000	0	22.6106	22.4848	27.0349	22.0038	1.97166	0.349268	1	0.423389
Q6DD88	ATL3	0	0	0	121410000	22.6106	22.4848	22.1482	26.8832	1.96801	0.32478	1	0.398217
O14672	ADAM10	0	0	30364000	18880000	22.6106	22.4848	24.828	24.1982	1.96543	0.0042599	1	0.00965877
Q13011	ECH1	0	0	18744000	30449000	22.6106	22.4848	24.1321	24.8877	1.96223	0.0061123	1	0.0128899
Q86UW6	N4BP2	0	0	32461000	17242000	22.6106	22.4848	24.9244	24.0673	1.94814	0.00823115	1	0.0165263
P61981	YWHAG	0	0	30332000	18401000	22.6106	22.4848	24.8265	24.1611	1.94613	0.0048805	1	0.0107494
P07477;Q8NHM4;P07478	PRSS1;PRSS3P2;PRSS2	2757600000	3284600000	4247400000	31654000000	31.3286	31.6453	31.9561	34.9095	1.94588	0.157144	1	0.207193
Q9BUT9	FAM195A	0	0	15828000	35189000	22.6106	22.4848	23.8881	25.0965	1.94462	0.0189264	1	0.0333029
Q7L3T8	PARS2	0	0	14272000	38481000	22.6106	22.4848	23.7388	25.2255	1.93449	0.0325464	1	0.0530048
P61158;Q9P1U1	ACTR3	0	0	15764000	34694000	22.6106	22.4848	23.8823	25.076	1.93148	0.0187537	1	0.0330291
Q9H7U1	CCSER2	0	0	17774000	30244000	22.6106	22.4848	24.0554	24.878	1.91903	0.00790526	1	0.0159681
P29992	GNA11	0	0	20981000	25611000	22.6106	22.4848	24.2947	24.6381	1.91874	0.00207932	1	0.00546069
Q9Y2W1	THRAP3	3688600000	2657700000	10877000000	12730000000	31.7482	31.3397	33.3127	33.5954	1.91006	0.00306577	1	0.00749886
Q9H4H8	FAM83D	0	0	37180000	13946000	22.6106	22.4848	25.1202	23.7612	1.89301	0.0276681	1	0.0461135
P14625;Q58FF3	HSP90B1	15606000	18497000	68697000	57916000	23.8634	24.173	26.0059	25.8153	1.89241	0.00217215	1	0.00568896
Q05048	CSTF1	0	0	17551000	29208000	22.6106	22.4848	24.0372	24.8277	1.88478	0.00770959	1	0.015655
Q9NY12	GAR1	26335000	174390000	196750000	318310000	24.6183	27.41	27.5239	28.2737	1.88471	0.158969	1	0.20917
P07947;P06241;P12931	YES1;FYN	0	0	39851000	12660000	22.6106	22.4848	25.2203	23.6216	1.87327	0.0428683	1	0.0672547
Q93077;Q7L7L0;P04908	HIST1H2AC;HIST3H2A;HIST1H2AB	0	23052000	53732000	37246000	22.6106	24.4906	25.6514	25.1784	1.86435	0.0689497	1	0.101785
Q9BY77	POLDIP3	410700000	366710000	1456800000	1363300000	28.5813	28.4823	30.4123	30.3723	1.86052	0.00137766	1	0.00405529
O00425;Q9NZI8	IGF2BP3	114940000	93199000	447570000	312530000	26.7441	26.506	28.7097	28.2473	1.85342	0.00365022	1	0.00851718
Q01085;P31483	TIAL1;TIA1	0	0	16390000	29724000	22.6106	22.4848	23.9385	24.853	1.84804	0.0113697	1	0.0217777
Q15437	SEC23B	0	0	117870000	0	22.6106	22.4848	26.7848	22.0038	1.84662	0.355773	1	0.43046
P06737	PYGL	41846000	0	57788000	53072000	25.2864	22.4848	25.7564	25.6893	1.83727	0.157638	1	0.207703
Q9NRW1;P20340;Q14964	RAB6B;RAB6A;RAB39A	86737000	0	75752000	83726000	26.3379	22.4848	26.1469	26.347	1.83561	0.270448	1	0.338279
Q15287	RNPS1	108910000	148700000	439350000	465420000	26.6663	27.18	28.6829	28.8218	1.82918	0.0039596	1	0.00905252
Q8TE56	ADAMTS17	0	0	0	100010000	22.6106	22.4848	22.1482	26.6034	1.82814	0.330626	1	0.404098
Q9UQ35	SRRM2	363960000	270660000	968930000	1275500000	28.407	28.0441	29.824	30.2763	1.82456	0.00459506	1	0.0102402
Q05639	EEF1A2	0	0	109280000	0	22.6106	22.4848	26.6756	22.0038	1.79204	0.35887	1	0.433663
Q6NZI2	PTRF	96044000	69649000	183450000	433270000	26.485	26.0858	27.423	28.7185	1.78536	0.0324123	1	0.0528313
P30041	PRDX6	0	0	22882000	19516000	22.6106	22.4848	24.4199	24.246	1.78525	0.00188338	1	0.0050565
Q5JSZ5	PRRC2B	0	0	30278000	14631000	22.6106	22.4848	24.8239	23.8304	1.77947	0.0155836	1	0.0284885
Q9H444	CHMP4B	0	0	21016000	21071000	22.6106	22.4848	24.2971	24.3566	1.77919	0.00168274	1	0.00467429
P53814	SMTN	0	10606000	30571000	26754000	22.6106	23.3706	24.8378	24.7011	1.77888	0.00867274	1	0.0173185
Q03135;P56539	CAV1	10840000	179220000	122900000	186020000	23.3376	27.4494	26.8451	27.4987	1.77839	0.314109	1	0.386611
P28066	PSMA5	0	0	19037000	23198000	22.6106	22.4848	24.1545	24.4953	1.77722	0.00271396	1	0.00679877
P41250	GARS	0	0	15602000	28094000	22.6106	22.4848	23.8674	24.7716	1.77182	0.0127238	1	0.0239115
O95793	STAU1	420220000	330840000	1324500000	1224000000	28.6144	28.3338	30.275	30.2168	1.77181	0.00226011	1	0.00587934
Q9UQ03	CORO2B	0	0	25196000	17149000	22.6106	22.4848	24.5588	24.0595	1.76148	0.0042955	1	0.00971662
Q9Y3Z3	SAMHD1	0	0	26160000	16343000	22.6106	22.4848	24.613	23.99	1.75384	0.00619235	1	0.0130276
P61204;P84077;P84085	ARF3;ARF1;ARF5	7023600	9096400	50514000	14336000	22.7116	23.1491	25.5623	23.801	1.75134	0.0694054	1	0.102301
P26038	MSN	0	0	15080000	28215000	22.6106	22.4848	23.8183	24.7778	1.75037	0.0151547	1	0.0277837
P16035	TIMP2	0	0	19951000	21268000	22.6106	22.4848	24.2221	24.37	1.74839	0.00195371	1	0.00520817
Q8TB72;Q14671	PUM2;PUM1	0	0	23054000	18186000	22.6106	22.4848	24.4307	24.1442	1.73974	0.0025704	1	0.00648494
P62995	TRA2B	1648400000	1072600000	4700000000	4178500000	30.5862	30.0307	32.1022	31.9882	1.73673	0.00525142	1	0.0113584
G9CGD6;Q6P9H4;Q8WXI2	CNKSR3	0	0	17893000	22867000	22.6106	22.4848	24.065	24.4746	1.72215	0.00362597	1	0.00847086
Q15654	TRIP6	0	0	0	85155000	22.6106	22.4848	22.1482	26.3714	1.71215	0.336161	1	0.410082
O75525	KHDRBS3	102160000	41890000	187740000	243380000	26.574	25.3523	27.4563	27.8865	1.70822	0.0330083	1	0.053589
Q9UFW8	CGGBP1	0	0	36782000	10827000	22.6106	22.4848	25.1046	23.396	1.70264	0.0652855	1	0.0971962
P55081;Q00653	MFAP1	34364000	37282000	175460000	77116000	25.0022	25.1842	27.3587	26.2284	1.70036	0.0247945	1	0.0418679
Q9UJC5	SH3BGRL2	0	0	33387000	11681000	22.6106	22.4848	24.9649	23.5055	1.68754	0.0460869	1	0.0717777
Q5M775	SPECC1	24780000	0	65216000	22438000	24.5305	22.4848	25.9309	24.4473	1.68145	0.154536	1	0.204455
Q5EBL8	PDZD11	0	0	9617000	39982000	22.6106	22.4848	23.1693	25.2807	1.67732	0.108505	1	0.150484
P35613	BSG	0	0	22195000	17247000	22.6106	22.4848	24.3759	24.0677	1.67411	0.00309657	1	0.00755501
Q9BZI7	UPF3B	0	0	22498000	16997000	22.6106	22.4848	24.3954	24.0466	1.67336	0.00342402	1	0.0081273
Q6Y7W6	GIGYF2	0	0	17771000	21461000	22.6106	22.4848	24.0552	24.3831	1.67144	0.00326442	1	0.00786484
Q15424	SAFB	39407000	30717000	163160000	74480000	25.1997	24.9047	27.2539	26.1782	1.66379	0.0248896	1	0.0419549
Q99832	CCT7	0	0	8318400	45281000	22.6106	22.4848	22.96	25.4602	1.66246	0.155303	1	0.205187
Q75N03	CBLL1	0	0	17967000	20932000	22.6106	22.4848	24.071	24.3471	1.66135	0.00295656	1	0.00730134
Q13347	EIF3I	0	0	28529000	13153000	22.6106	22.4848	24.7381	23.6767	1.65973	0.0226569	1	0.0387853
P06312	IGKV4-1	0	0	0	79077000	22.6106	22.4848	22.1482	26.2646	1.65873	0.338955	1	0.412968
Q6DN90;Q5JU85	IQSEC1;IQSEC2	0	0	15311000	24469000	22.6106	22.4848	23.8402	24.5723	1.65858	0.0101107	1	0.0196596
O00161	SNAP23	0	0	32913000	11266000	22.6106	22.4848	24.9443	23.4533	1.65113	0.0515107	1	0.0787595
P04439;P01893;P13747;P01889	HLA-A;HLA-H	0	0	27643000	13239000	22.6106	22.4848	24.6926	23.6861	1.64167	0.0207285	1	0.0359804
O95639	CPSF4	0	0	35948000	10111000	22.6106	22.4848	25.0716	23.2973	1.63674	0.0787213	1	0.114455
O14818;Q8TAA3	PSMA7;PSMA8	0	0	14922000	24323000	22.6106	22.4848	23.8031	24.5637	1.6357	0.0114242	1	0.0218604
Q9NX20	MRPL16	40780000	32110000	129750000	94801000	25.2491	24.9687	26.9233	26.5262	1.61584	0.00533047	1	0.0115035
P57086	SCAND1	0	0	18412000	19163000	22.6106	22.4848	24.1063	24.2197	1.6153	0.00248477	1	0.00632695
P35030	PRSS3	112200000	123530000	316240000	410440000	26.7093	26.9125	28.2086	28.6404	1.61363	0.00522261	1	0.0113343
Q9H967	WDR76	0	0	10562000	33275000	22.6106	22.4848	23.3045	25.0158	1.61248	0.0753579	1	0.10998
Q13428	TCOF1	26262000	23207000	71221000	78400000	24.6143	24.5003	26.058	26.2522	1.59781	0.00285451	1	0.00707199
Q99613;B5ME19	EIF3C;EIF3CL	27703000	0	29207000	49154000	24.6913	22.4848	24.772	25.5787	1.58725	0.151088	1	0.200168
P40227	CCT6A	0	0	16839000	19912000	22.6106	22.4848	23.9775	24.275	1.57854	0.00371425	1	0.00863517
O43837	IDH3B	0	0	81268000	0	22.6106	22.4848	26.2483	22.0038	1.5784	0.372831	1	0.447706
Q9Y508	RNF114	0	0	80932000	0	22.6106	22.4848	26.2424	22.0038	1.57541	0.37305	1	0.447706
P07996	THBS1	12242000	13425000	69730000	20869000	23.5131	23.7106	26.0274	24.3427	1.57319	0.078145	1	0.113875
Q9UPT9	USP22	0	0	37529000	8794700	22.6106	22.4848	25.1337	23.0961	1.56717	0.11747	1	0.160717
Q6UXH8	CCBE1	0	0	0	68550000	22.6106	22.4848	22.1482	26.0585	1.55568	0.344856	1	0.419584
P02545	LMNA	1103400000	790260000	2490600000	2995100000	30.0071	29.59	31.186	31.5078	1.54837	0.00693033	1	0.0143605
P61326;Q96A72	MAGOH;MAGOHB	458000000	514870000	1476200000	1360000000	28.7386	28.9718	30.4314	30.3688	1.5449	0.00332291	1	0.00793624
P55884	EIF3B	0	0	14638000	21855000	22.6106	22.4848	23.7754	24.4093	1.54466	0.00980502	1	0.0191427
Q9BWN1	PRR14	0	0	0	67272000	22.6106	22.4848	22.1482	26.0314	1.54211	0.345688	1	0.419842
P50281	MMP14	0	0	13392000	23628000	22.6106	22.4848	23.647	24.5218	1.53675	0.0186965	1	0.0329887
Q96D71	REPS1	0	0	0	66104000	22.6106	22.4848	22.1482	26.0061	1.52947	0.346475	1	0.420521
Q7Z794	KRT77	0	0	0	65800000	22.6106	22.4848	22.1482	25.9994	1.52615	0.346684	1	0.420521
P31944	CASP14	12935000	10479000	39801000	28011000	23.5926	23.3532	25.2185	24.7673	1.52001	0.00704854	1	0.014543
Q9NRL2	BAZ1A	34577000	44045000	116570000	107020000	25.0111	25.4247	26.7688	26.7012	1.51707	0.00549005	1	0.0118082
Q8TA86	RP9	0	0	10783000	28128000	22.6106	22.4848	23.3344	24.7734	1.5062	0.0608244	1	0.0911002
Q69YN4	KIAA1429	0	7808000	19114000	21475000	22.6106	22.9287	24.1603	24.384	1.50249	0.00523114	1	0.01134
P28074	PSMB5	0	0	11653000	25837000	22.6106	22.4848	23.4464	24.6508	1.50089	0.0409748	1	0.0647591
Q96FV9	THOC1	71461000	91391000	177490000	293990000	26.0584	26.4778	27.3753	28.159	1.49908	0.0204647	1	0.0355868
Q08431	MFGE8	0	0	29164000	10285000	22.6106	22.4848	24.7698	23.3219	1.49818	0.0625634	1	0.0934326
P37802	TAGLN2	0	0	23007000	12953000	22.6106	22.4848	24.4277	23.6546	1.4935	0.0158659	1	0.0288402
P31151	S100A7	0	0	71950000	0	22.6106	22.4848	26.0726	22.0038	1.49056	0.379595	1	0.454146
A6NHR9	SMCHD1	0	0	13808000	21356000	22.6106	22.4848	23.6912	24.376	1.48589	0.0127934	1	0.0239798
P26651	ZFP36	0	0	18657000	15706000	22.6106	22.4848	24.1254	23.9327	1.48133	0.00376241	1	0.0087051
Q9H5U6	ZCCHC4	9101300	16480000	52806000	22095000	23.0854	24.0064	25.6264	24.4251	1.47978	0.0707896	1	0.103864
P61812	TGFB2	0	0	17373000	16807000	22.6106	22.4848	24.0225	24.0304	1.47877	0.00319646	1	0.00773013
Q01518	CAP1	0	0	10746000	26826000	22.6106	22.4848	23.3294	24.705	1.46953	0.0586929	1	0.0882687
P55040	GEM	0	0	16655000	17267000	22.6106	22.4848	23.9616	24.0694	1.4678	0.00346518	1	0.00818462
O00488	ZNF593	0	0	15764000	17639000	22.6106	22.4848	23.8823	24.1001	1.44352	0.00430337	1	0.00971792
Q86UK7	ZNF598	0	6951000	16132000	20838000	22.6106	22.761	23.9156	24.3406	1.44229	0.0071229	1	0.0146648
O95926	SYF2	0	0	18973000	14548000	22.6106	22.4848	24.1496	23.8222	1.4382	0.00550453	1	0.0118261
P36957	DLST	0	0	16128000	17064000	22.6106	22.4848	23.9152	24.0523	1.43608	0.00386635	1	0.00889215
Q9C0J8	WDR33	14424000	0	19760000	30375000	23.7498	22.4848	24.2082	24.8842	1.42895	0.0687283	1	0.101614
Q96FX8	PERP	0	0	32347000	8363600	22.6106	22.4848	24.9193	23.0235	1.42373	0.125525	1	0.170768
Q9H6S0	YTHDC2	0	0	14080000	19018000	22.6106	22.4848	23.7193	24.2087	1.41632	0.00881352	1	0.017539
P08729	KRT7	92067000	90629000	296500000	200250000	26.424	26.4657	28.1156	27.6051	1.41552	0.00900302	1	0.0178117
Q99417	MYCBP	0	0	22555000	11844000	22.6106	22.4848	24.3991	23.5255	1.41462	0.0241285	1	0.0410359
P00750	PLAT	0	7471500	53076000	6551400	22.6106	22.8652	25.6337	22.6712	1.41459	0.273606	1	0.341343
Q9UL40	ZNF346	96194000	19845000	117280000	115410000	26.4872	24.2745	26.7775	26.81	1.41293	0.170255	1	0.221747
Q53HL2	CDCA8	59554000	47114000	178000000	110000000	25.7955	25.5219	27.3795	26.7408	1.40144	0.015404	1	0.0282138
P40616	ARL1	12739000	0	23501000	21525000	23.5705	22.4848	24.4584	24.3874	1.3952	0.0396491	1	0.0629221
O43852	CALU	0	0	18733000	13719000	22.6106	22.4848	24.1312	23.7375	1.3867	0.00734793	1	0.0149998
Q9NX63	CHCHD3	0	0	0	54142000	22.6106	22.4848	22.1482	25.7181	1.38548	0.356381	1	0.430926
Q15436	SEC23A	0	0	33641000	7623800	22.6106	22.4848	24.9759	22.8899	1.38522	0.159462	1	0.209389
Q9BYD3	MRPL4	0	0	18896000	13425000	22.6106	22.4848	24.1437	23.7063	1.37732	0.00842426	1	0.0168748
Q9NX24	NHP2	33079000	99889000	196230000	111490000	24.9472	26.606	27.5201	26.7602	1.36354	0.127307	1	0.172947
Q6PL18	ATAD2	0	0	19634000	12666000	22.6106	22.4848	24.199	23.6223	1.36298	0.0126789	1	0.0238581
Q14669	TRIP12	0	0	12698000	19523000	22.6106	22.4848	23.5703	24.2465	1.36071	0.0166191	1	0.0300111
Q13137	CALCOCO2	0	0	8945200	27511000	22.6106	22.4848	23.0648	24.7414	1.35542	0.109565	1	0.151845
P13667	PDIA4	0	0	27390000	8928200	22.6106	22.4848	24.6793	23.1178	1.35086	0.0955056	1	0.135481
P02792	FTL	0	0	26065000	9372900	22.6106	22.4848	24.6078	23.1879	1.35016	0.0783489	1	0.114
Q15438;Q99418;O43739;Q9UIA0	CYTH1;CYTH2;CYTH3;CYTH4	0	0	16649000	14425000	22.6106	22.4848	23.9611	23.8099	1.33782	0.00503832	1	0.0110339
Q9NWT1	PAK1IP1	14824000	24964000	50484000	46821000	23.7892	24.6056	25.5615	25.5085	1.3376	0.0244933	1	0.041505
Q9ULX3	NOB1	0	0	9916800	24084000	22.6106	22.4848	23.2136	24.5494	1.33383	0.070977	1	0.10406
P15531	NME1	0	0	14881000	16036000	22.6106	22.4848	23.7991	23.9627	1.33321	0.00518713	1	0.0112827
Q9UGP4	LIMD1	0	0	17735000	13212000	22.6106	22.4848	24.0522	23.6832	1.32004	0.00815725	1	0.0164254
P33240;Q9H0L4	CSTF2;CSTF2T	0	0	11829000	19752000	22.6106	22.4848	23.468	24.2633	1.31798	0.0248316	1	0.0418938
P11047	LAMC1	0	0	10183000	22838000	22.6106	22.4848	23.2518	24.4728	1.31462	0.0608597	1	0.0911002
Q9NZV1	CRIM1	0	0	56014000	0	22.6106	22.4848	25.7114	22.0038	1.30995	0.395956	1	0.470794
P49593	PPM1F	0	0	55584000	0	22.6106	22.4848	25.7003	22.0038	1.30439	0.396522	1	0.471175
P36873	PPP1CC	21058000	15999000	79485000	25710000	24.2957	23.9637	26.2163	24.6437	1.30033	0.10999	1	0.152215
Q13410	BTN1A1	0	0	54547000	0	22.6106	22.4848	25.6731	22.0038	1.29081	0.39792	1	0.472545
Q9UKV3	ACIN1	581560000	680880000	1416200000	1660100000	29.0831	29.375	30.3715	30.6565	1.28491	0.00936253	1	0.0184661
P05023;P13637;P50993;Q13733;P20648;P54707	ATP1A1	11573000	6233800	26568000	16122000	23.432	22.6039	24.6353	23.9704	1.28489	0.0474973	1	0.0734986
Q14103	HNRNPD	2079900000	2087700000	5247000000	4884600000	30.9217	30.9915	32.261	32.2134	1.28065	0.00506416	1	0.0110778
P49757	NUMB	0	0	23820000	9147100	22.6106	22.4848	24.4778	23.1527	1.2676	0.0793953	1	0.115174
Q09161	NCBP1	197430000	168210000	345260000	557170000	27.5246	27.3579	28.3353	29.0814	1.2671	0.0253157	1	0.0425985
P18085	ARF4	109050000	125210000	297450000	264850000	26.6682	26.932	28.1202	28.0084	1.26424	0.00732892	1	0.0149785
P62807;P57053;O60814	HIST1H2BC;H2BFS;HIST1H2BK	16845000000	15199000000	34338000000	42928000000	33.9394	33.8555	34.9712	35.349	1.26271	0.00939714	1	0.0184964
O75390	CS	0	0	10620000	20320000	22.6106	22.4848	23.3124	24.3042	1.26066	0.0441061	1	0.0689718
Q8TCS8	PNPT1	0	0	16691000	12893000	22.6106	22.4848	23.9647	23.6479	1.25865	0.00845521	1	0.0169192
P35625	TIMP3	0	14622000	29014000	18590000	22.6106	23.8339	24.7624	24.1759	1.24693	0.0860149	1	0.124308
P11177	PDHB	0	0	16468000	12808000	22.6106	22.4848	23.9453	23.6384	1.24417	0.00859672	1	0.0171845
Q96BP3	PPWD1	0	0	20294000	10372000	22.6106	22.4848	24.2467	23.334	1.24269	0.0388135	1	0.0617998
Q13698	CACNA1S	0	0	0	44249000	22.6106	22.4848	22.1482	25.427	1.23993	0.368526	1	0.443383
P42677	RPS27	133080000	118880000	240340000	363300000	26.9555	26.8571	27.8127	28.4644	1.23222	0.0210695	1	0.0364082
O95777	LSM8	14801000	0	15162000	30835000	23.787	22.4848	23.8261	24.9059	1.23012	0.13721	1	0.184577
P53350	PLK1	0	0	26304000	7622900	22.6106	22.4848	24.6209	22.8898	1.20767	0.149519	1	0.1985
P49761	CLK3	45491000	100630000	155210000	156290000	25.4069	26.6167	27.1818	27.2475	1.20287	0.0745932	1	0.109029
Q8IWR0	ZC3H7A	0	0	7216200	27491000	22.6106	22.4848	22.755	24.7403	1.19995	0.192222	1	0.247345
Q13425	SNTB2	0	0	9596000	20381000	22.6106	22.4848	23.1662	24.3086	1.18968	0.0688749	1	0.101753
Q16637	SMN1	23854000	43001000	53342000	99583000	24.4755	25.3901	25.6409	26.5972	1.18628	0.0922823	1	0.131393
Q969Q0	RPL36AL	587230000	86291000	564090000	464350000	29.0971	26.3949	29.0435	28.8185	1.18497	0.310135	1	0.38261
Q92598;O95757	HSPH1	0	0	19574000	9888500	22.6106	22.4848	24.1946	23.2652	1.1822	0.0463664	1	0.0721547
P63173	RPL38	233910000	299830000	673850000	535580000	27.7692	28.1918	29.3	29.0244	1.18172	0.015939	1	0.0289458
Q6P158	DHX57	0	0	20265000	9455500	22.6106	22.4848	24.2446	23.2006	1.17493	0.0593955	1	0.0892294
Q99878;Q96KK5;Q9BTM1;Q16777;Q6FI13;P20671;P0C0S8	HIST1H2AJ;HIST1H2AH;H2AFJ;HIST2H2AC;HIST2H2AA3;HIST1H2AD;HIST1H2AG	4889200000	3447400000	9557400000	8911900000	32.1547	31.7151	33.1261	33.0809	1.16862	0.0139956	1	0.0258804
Q9NRR4	DROSHA	0	0	8802900	21563000	22.6106	22.4848	23.0417	24.3899	1.16812	0.100195	1	0.140952
Q06190;Q9Y5P8	PPP2R3A	0	0	16682000	11367000	22.6106	22.4848	23.9639	23.4662	1.16739	0.0169676	1	0.0304973
Q9UQB8	BAIAP2	0	0	11429000	16526000	22.6106	22.4848	23.4183	24.0061	1.16454	0.0215707	1	0.037141
P15927	RPA2	0	0	14390000	13120000	22.6106	22.4848	23.7507	23.6731	1.16424	0.00751793	1	0.0153305
Q9BXP5	SRRT	34449000	19708000	72600000	46582000	25.0057	24.2645	26.0856	25.5011	1.15825	0.0497186	1	0.0765055
Q15370	TCEB2	9373400	0	64874000	0	23.1279	22.4848	25.9233	22.0038	1.15719	0.47591	1	0.547923
P0DN76;Q01081	U2AF1	656490000	523120000	2373000000	716380000	29.258	28.9948	31.1162	29.444	1.15373	0.156731	1	0.206791
P48059	LIMS1	0	0	15186000	12248000	22.6106	22.4848	23.8284	23.5739	1.15346	0.00991659	1	0.0193409
O15042	U2SURP	96373000	121620000	183650000	307480000	26.4899	26.89	27.4245	28.2238	1.13419	0.0473494	1	0.0734469
P52298;A6PVI3	NCBP2	48760000	24273000	90405000	62529000	25.507	24.5651	26.4021	25.9259	1.12794	0.0666281	1	0.0988517
Q9UNX3	RPL26L1	56204000	77774000	129740000	158480000	25.712	26.245	26.9232	27.2676	1.11691	0.0267534	1	0.044744
Q13242	SRSF9	1484600000	1301700000	2916600000	3115300000	30.4352	30.31	31.4138	31.5646	1.11659	0.00931011	1	0.0183815
Q13426	XRCC4	0	0	15788000	11172000	22.6106	22.4848	23.8845	23.4412	1.11518	0.0170862	1	0.0306248
O60508	CDC40	71416000	74072000	181430000	135540000	26.0575	26.1746	27.407	27.042	1.10841	0.0142939	1	0.0263309
Q96AE4	FUBP1	0	0	14271000	12228000	22.6106	22.4848	23.7387	23.5715	1.10746	0.00978928	1	0.0191313
P02810	PRH1	0	0	42037000	0	22.6106	22.4848	25.2973	22.0038	1.10289	0.420184	1	0.495926
Q9NQ55	PPAN	156250000	65704000	258740000	180690000	27.1871	26.0017	27.9191	27.4568	1.09356	0.103582	1	0.144909
P21796	VDAC1	71319000	49865000	104250000	154840000	26.0556	25.6037	26.6076	27.2341	1.09118	0.0401769	1	0.0636024
O95183	VAMP5	0	0	0	35903000	22.6106	22.4848	22.1482	25.1254	1.08916	0.384157	1	0.45868
P09661	SNRPA1	132870000	93893000	307110000	182510000	26.9532	26.5167	28.1663	27.4712	1.08381	0.0457611	1	0.071328
P31943	HNRNPH1	4438700000	3123000000	8324000000	7327300000	32.0153	31.5725	32.9268	32.7985	1.06874	0.0195602	1	0.0342927
P48960	CD97	0	0	19857000	8318400	22.6106	22.4848	24.2153	23.0157	1.06783	0.0989278	1	0.139345
Q9Y6M4	CSNK1G3	0	0	27672000	5924600	22.6106	22.4848	24.6941	22.5261	1.06243	0.268953	1	0.336848
Q96HS1	PGAM5	585580000	682350000	1383800000	1255600000	29.0931	29.3782	30.3381	30.2536	1.06025	0.0134789	1	0.0250452
Q9UPQ0	LIMCH1	0	0	0	34279000	22.6106	22.4848	22.1482	25.0587	1.05577	0.388151	1	0.462657
Q9H6F5	CCDC86	43240000	101540000	120820000	156510000	25.3336	26.6297	26.8204	27.2495	1.05331	0.12848	1	0.174171
P49327	FASN	0	0	39238000	0	22.6106	22.4848	25.1979	22.0038	1.05318	0.427154	1	0.502304
Q8IUH3	RBM45	0	0	6664900	24114000	22.6106	22.4848	22.6403	24.5512	1.04808	0.228912	1	0.291247
P42167	TMPO	330990000	221720000	665300000	470840000	28.27	27.7564	29.2816	28.8385	1.04686	0.0361795	1	0.0579897
Q9P1Y6	PHRF1	0	0	11237000	14213000	22.6106	22.4848	23.3939	23.7886	1.04355	0.0187239	1	0.0330068
O60563	CCNT1	0	0	10840000	14727000	22.6106	22.4848	23.342	23.8398	1.04323	0.0241312	1	0.0410359
Q15366	PCBP2	49460000	38957000	216040000	37809000	25.5275	25.2476	27.6589	25.2001	1.04191	0.327672	1	0.401252
Q2TAY7	SMU1	52118000	89593000	111620000	175490000	25.6031	26.4491	26.7062	27.4147	1.03434	0.0902502	1	0.129073
Q9BQA1	WDR77	0	0	37865000	0	22.6106	22.4848	25.1465	22.0038	1.02749	0.430969	1	0.506172
P25788	PSMA3	0	0	10632000	14673000	22.6106	22.4848	23.3141	23.8345	1.02661	0.0268106	1	0.0448008
Q96EE3	SEH1L	0	0	12273000	12695000	22.6106	22.4848	23.5211	23.6256	1.02569	0.0117293	1	0.0223333
Q13595	TRA2A	739520000	306810000	1072700000	873070000	29.4298	28.225	29.9708	29.7294	1.02267	0.11314	1	0.155568
Q06210	GFPT1	0	0	18110000	8552100	22.6106	22.4848	24.0824	23.0557	1.02139	0.0824742	1	0.119371
Q01469	FABP5	15336000	15272000	62542000	15293000	23.8382	23.8966	25.8705	23.8942	1.01494	0.252631	1	0.318894
Q9ULR0	ISY1	32487000	23753000	56466000	55595000	24.9211	24.5338	25.723	25.7563	1.01218	0.0193584	1	0.0339698
Q96GD4;Q9UQB9	AURKB	59393000	68742000	117960000	140690000	25.7916	26.0669	26.7859	27.0958	1.01159	0.0206636	1	0.0359002
P49760	CLK2	0	0	13639000	11008000	22.6106	22.4848	23.6734	23.4199	0.998964	0.0158389	1	0.0288402
Q9UHX1	PUF60	391920000	175880000	638290000	429320000	28.5138	27.4222	29.2218	28.7053	0.995557	0.116439	1	0.159421
P50402	EMD	89413000	70326000	177430000	140440000	26.3818	26.0998	27.3748	27.0932	0.993259	0.0210329	1	0.0364082
Q16543	CDC37	0	0	12874000	11505000	22.6106	22.4848	23.5901	23.4836	0.989179	0.0132313	1	0.0246565
P01876;P0DOX2;P01877	IGHA1	16919000	0	92501000	0	23.9799	22.4848	26.4351	22.0038	0.987108	0.598134	1	0.656447
P25787	PSMA2	0	0	5676000	25521000	22.6106	22.4848	22.4086	24.633	0.973134	0.314884	1	0.387317
P07814	EPRS	0	0	0	30527000	22.6106	22.4848	22.1482	24.8914	0.972146	0.399194	1	0.473766
O00422	SAP18	434940000	482580000	1131500000	711300000	28.664	28.8784	30.0477	29.4337	0.969519	0.0421787	1	0.0663615
P60866	RPS20	457390000	557260000	1038300000	929150000	28.7366	29.086	29.9237	29.8192	0.960144	0.0215565	1	0.037141
Q13188	STK3	0	0	9132900	15534000	22.6106	22.4848	23.0948	23.9168	0.958106	0.0654328	1	0.0973402
Q15517	CDSN	0	0	15924000	8823600	22.6106	22.4848	23.8969	23.1008	0.95114	0.0631999	1	0.09431
P55268	LAMB2	0	0	33999000	0	22.6106	22.4848	24.9911	22.0038	0.949804	0.443492	1	0.518665
O00303	EIF3F	0	0	9986800	14037000	22.6106	22.4848	23.2237	23.7706	0.949483	0.0360684	1	0.057873
P07305	H1F0	394320000	158320000	467020000	489510000	28.5226	27.2705	28.7711	28.8946	0.936306	0.142829	1	0.19111
P28799	GRN	470470000	382330000	836210000	785250000	28.7773	28.5425	29.6114	29.5764	0.934048	0.0179325	1	0.0318451
Q15738	NSDHL	0	0	33060000	0	22.6106	22.4848	24.9507	22.0038	0.929601	0.447016	1	0.521835
P0C0L4;P0C0L5	C4A;C4B	0	0	32883000	0	22.6106	22.4848	24.943	22.0038	0.925729	0.447705	1	0.522323
P61604	HSPE1	0	0	15606000	8656100	22.6106	22.4848	23.8678	23.0731	0.922763	0.0681986	1	0.100909
P04179	SOD2	0	0	31951000	0	22.6106	22.4848	24.9015	22.0038	0.904988	0.451473	1	0.525127
Q8NC69	KCTD6	0	0	8116600	16153000	22.6106	22.4848	22.9246	23.9731	0.901193	0.115013	1	0.157805
Q6I9Y2	THOC7	8708300	0	9160100	19001000	23.0217	22.4848	23.0991	24.2074	0.89998	0.149486	1	0.1985
Q0ZGT2	NEXN	0	0	31729000	0	22.6106	22.4848	24.8915	22.0038	0.899959	0.452407	1	0.525578
Q05D32	CTDSPL2	0	0	31947000	4077300	22.6106	22.4848	24.9013	21.987	0.896502	0.45767	1	0.530732
Q15061	WDR43	228030000	182380000	433580000	330530000	27.7324	27.4746	28.6639	28.3281	0.892454	0.0309535	1	0.0506869
P18754	RCC1	0	0	13773000	9373200	22.6106	22.4848	23.6875	23.188	0.890047	0.0388927	1	0.0618237
Q9UPQ9	TNRC6B	0	0	0	26964000	22.6106	22.4848	22.1482	24.7124	0.88262	0.412981	1	0.488923
Q9H0D6	XRN2	198290000	228590000	359410000	427540000	27.5308	27.8004	28.3932	28.6993	0.880658	0.0310469	1	0.0507776
Q92828	CORO2A	0	0	14466000	8788400	22.6106	22.4848	23.7583	23.095	0.878988	0.0585554	1	0.0881388
Q96T58	SPEN	0	0	30764000	0	22.6106	22.4848	24.8469	22.0038	0.877679	0.456642	1	0.530178
Q9H4E7	DEF6	0	0	0	26412000	22.6106	22.4848	22.1482	24.6825	0.8677	0.415511	1	0.491012
P62913	RPL11	686690000	599470000	1386000000	988090000	29.3229	29.1913	30.3404	29.9079	0.867076	0.0360767	1	0.057873
P06702	S100A9	89818000	51423000	197580000	77549000	26.3883	25.6481	27.53	26.2365	0.865027	0.21724	1	0.2771
Q58A45	PAN3	0	0	4644400	26760000	22.6106	22.4848	22.1192	24.7014	0.86264	0.425481	1	0.501255
A0A0B4J1U7	IGHV6-1	0	0	0	26112000	22.6106	22.4848	22.1482	24.6661	0.85946	0.416939	1	0.492397
Q8N1F7	NUP93	0	5251300	7912400	14305000	22.6106	22.3565	22.8878	23.7979	0.859342	0.106273	1	0.147814
P51659	HSD17B4	0	7693100	39043000	0	22.6106	22.9073	25.1907	22.0038	0.838315	0.521005	1	0.591004
Q5JWF2;P63092;P38405	GNAS;GNAL	0	0	6263300	18968000	22.6106	22.4848	22.5506	24.2049	0.8301	0.269621	1	0.337465
Q86UW9	DTX2	0	0	11393000	10092000	22.6106	22.4848	23.4138	23.2946	0.806498	0.0255222	1	0.0428711
Q9HAZ1	CLK4	18928000	20914000	30893000	39172000	24.1418	24.3502	24.8529	25.2512	0.806056	0.0442042	1	0.0690691
Q7L2E3	DHX30	1503300000	1131400000	2324900000	2232400000	30.4533	30.1077	31.0867	31.0838	0.804761	0.0352019	1	0.056706
P06576	ATP5B	187050000	193050000	298030000	369280000	27.4466	27.5566	28.123	28.488	0.803887	0.0381674	1	0.0609222
P60228	EIF3E	0	0	17968000	6369800	22.6106	22.4848	24.0711	22.6307	0.803193	0.235398	1	0.298709
Q13769	THOC5	72331000	31862000	68418000	101710000	26.0759	24.9575	26	26.6277	0.797157	0.200787	1	0.257676
P20042	EIF2S2	46040000	21184000	35626000	82079000	25.4242	24.3687	25.0586	26.3184	0.79204	0.285289	1	0.354769
Q9NVV4	MTPAP	8566600	7033700	29981000	6011500	22.9981	22.7781	24.8097	22.5471	0.790348	0.41116	1	0.487066
Q9BRL6	SRSF8	0	0	27247000	0	22.6106	22.4848	24.6717	22.0038	0.790106	0.474995	1	0.547196
P30086	PEBP1	0	0	10675000	10496000	22.6106	22.4848	23.3199	23.3512	0.787856	0.0259699	1	0.0435092
P62829	RPL23	409640000	585840000	705640000	1008100000	28.5776	29.1581	29.3665	29.9368	0.783818	0.10374	1	0.145024
Q13619;Q13620	CUL4A;CUL4B	0	0	16690000	6672900	22.6106	22.4848	23.9646	22.6977	0.783503	0.204833	1	0.262345
Q9Y2L1	DIS3	0	0	11521000	9660600	22.6106	22.4848	23.4299	23.2315	0.783044	0.0307217	1	0.0503742
O15235	MRPS12	20531000	13348000	20808000	38982000	24.2591	23.7023	24.2828	25.2442	0.782759	0.167634	1	0.218777
Q1ED39	KNOP1	0	18025000	18108000	19212000	22.6106	24.1357	24.0823	24.2234	0.77968	0.266598	1	0.334116
O00541	PES1	541590000	643070000	932970000	1085300000	28.9804	29.2926	29.7694	30.0433	0.769838	0.0465661	1	0.0724068
O43143	DHX15	1703000000	1829600000	3022600000	2994400000	30.6332	30.8011	31.4653	31.5075	0.769225	0.0294414	1	0.0486061
Q15286	RAB35	0	0	26284000	0	22.6106	22.4848	24.6198	22.0038	0.76415	0.481022	1	0.553146
Q5D862	FLG2	27079000	82353000	55731000	114210000	24.6585	26.3275	25.7041	26.795	0.756551	0.377986	1	0.45257
Q15084	PDIA6	27692000	0	29435000	15369000	24.6908	22.4848	24.7832	23.9014	0.7545	0.448146	1	0.52252
Q92785	DPF2	15212000	12560000	26283000	20581000	23.8265	23.6145	24.6198	24.3227	0.750698	0.0447941	1	0.0698774
P08579	SNRPB2	123570000	89257000	218110000	143000000	26.8485	26.4437	27.6726	27.1193	0.749853	0.0898025	1	0.128528
Q9BTA9	WAC	0	0	11391000	9230200	22.6106	22.4848	23.4135	23.1658	0.741983	0.038873	1	0.0618237
Q53GQ0	HSD17B12	23021000	15106000	21071000	45523000	24.4242	23.8808	24.3009	25.4679	0.731891	0.233585	1	0.296603
P08134;P61586;P62745	RHOC;RHOA;RHOB	0	0	0	21824000	22.6106	22.4848	22.1482	24.4073	0.730061	0.442762	1	0.518126
P41091;Q2VIR3	EIF2S3;EIF2S3L	71497000	67471000	113720000	115980000	26.0592	26.04	26.7331	26.8171	0.725534	0.0320046	1	0.0522109
O15213	WDR46	196210000	163530000	335900000	260760000	27.5156	27.3172	28.2956	27.986	0.7244	0.0497673	1	0.0765192
O94880	PHF14	0	0	10811000	9336100	22.6106	22.4848	23.3381	23.1822	0.712514	0.0383424	1	0.0611509
O60783	MRPS14	34458000	0	43926000	12040000	25.0061	22.4848	25.3607	23.5492	0.709492	0.573178	1	0.63558
P49721	PSMB2	0	0	12644000	7901600	22.6106	22.4848	23.5641	22.9416	0.705153	0.0940158	1	0.133565
P17812	CTPS1	0	0	10843000	9195000	22.6106	22.4848	23.3424	23.1603	0.703661	0.0410445	1	0.0648159
P29508;P48594	SERPINB3	20675000	22855000	79167000	15793000	24.2692	24.4782	26.2105	23.9406	0.701894	0.462062	1	0.534216
Q9BX70	BTBD2	0	0	7715400	12849000	22.6106	22.4848	22.8515	23.643	0.699553	0.130802	1	0.176822
Q15758	SLC1A5	0	0	23254000	0	22.6106	22.4848	24.4431	22.0038	0.675797	0.50394	1	0.574014
Q96SB4;Q9UPE1	SRPK1	310870000	191090000	371050000	406170000	28.1795	27.5419	28.4392	28.6254	0.671567	0.111507	1	0.153872
Q9Y333	LSM2	0	0	11188000	8406100	22.6106	22.4848	23.3876	23.0309	0.661549	0.0649266	1	0.0967366
Q9UJY4	GGA2	0	0	22741000	0	22.6106	22.4848	24.4109	22.0038	0.659706	0.508564	1	0.578064
Q13895	BYSL	41722000	50694000	78477000	66909000	25.2821	25.6275	26.1979	26.0235	0.655923	0.0675557	1	0.100111
Q9C0D7	ZC3H12C	0	0	8006700	11499000	22.6106	22.4848	22.9049	23.4829	0.646213	0.105836	1	0.14742
Q96DF8	DGCR14	0	0	13357000	6834900	22.6106	22.4848	23.6432	22.7323	0.640113	0.187984	1	0.24254
P08708	RPS17	933380000	570840000	1220500000	1055500000	29.7657	29.1207	30.157	30.0031	0.636852	0.1252	1	0.170446
O95235	KIF20A	9386000	0	14724000	8772200	23.1299	22.4848	23.7838	23.0924	0.630755	0.200174	1	0.257061
P50395	GDI2	0	0	9578200	9361600	22.6106	22.4848	23.1635	23.1862	0.627145	0.0503117	1	0.0772328
Q5H9U9	DDX60L	0	0	7632700	11660000	22.6106	22.4848	22.8359	23.5029	0.621735	0.135617	1	0.183202
Q969X6	CIRH1A	322590000	208380000	474690000	335070000	28.2329	27.6669	28.7946	28.3477	0.621265	0.146224	1	0.195066
Q9Y2H5	PLEKHA6	0	0	10956000	8112000	22.6106	22.4848	23.3574	22.9795	0.620744	0.079503	1	0.115243
P08195	SLC3A2	0	0	8141200	10897000	22.6106	22.4848	22.929	23.4053	0.619441	0.0962402	1	0.136323
P30837	ALDH1B1	0	0	0	18718000	22.6106	22.4848	22.1482	24.1858	0.619316	0.471384	1	0.54434
Q8WV44	TRIM41	0	0	0	18569000	22.6106	22.4848	22.1482	24.1742	0.613551	0.473086	1	0.545323
Q86WJ1	CHD1L	0	0	9498900	9155400	22.6106	22.4848	23.1515	23.154	0.605082	0.0553792	1	0.084007
Q9P031	CCDC59	0	24654000	40975000	9092400	22.6106	24.5875	25.2604	23.1441	0.60319	0.607142	1	0.664439
Q9UJW0	DCTN4	0	0	9479300	9103400	22.6106	22.4848	23.1485	23.1458	0.599483	0.0567872	1	0.0859397
Q58FF8	HSP90AB2P	0	0	11330000	7600900	22.6106	22.4848	23.4058	22.8856	0.598014	0.113362	1	0.155761
Q02413	DSG1	80398000	143360000	358530000	73114000	26.2284	27.1273	28.3897	26.1515	0.59272	0.550376	1	0.616332
Q8TBK6	ZCCHC10	0	0	20373000	0	22.6106	22.4848	24.2523	22.0038	0.580387	0.533769	1	0.60335
Q13103	SPP2	0	0	0	17579000	22.6106	22.4848	22.1482	24.0952	0.57403	0.485414	1	0.557532
Q7Z460	CLASP1	0	0	12185000	6817900	22.6106	22.4848	23.5108	22.7287	0.572071	0.192059	1	0.2473
Q9NQY0	BIN3	0	0	8512300	9746800	22.6106	22.4848	22.9933	23.2443	0.571129	0.0791429	1	0.114895
Q5T280	C9orf114	24053000	9914000	20478000	25602000	24.4875	23.2732	24.2597	24.6376	0.568288	0.332208	1	0.405774
Q5T749	KPRP	0	0	0	17232000	22.6106	22.4848	22.1482	24.0664	0.559648	0.49021	1	0.562368
Q8IWS0	PHF6	61399000	86994000	119560000	96451000	25.8395	26.4066	26.8053	26.5511	0.555164	0.155131	1	0.205101
P21580	TNFAIP3	0	0	19541000	0	22.6106	22.4848	24.1922	22.0038	0.55031	0.544513	1	0.612259
Q08188	TGM3	0	17530000	59534000	0	22.6106	24.0955	25.7994	22.0038	0.548545	0.734344	1	0.777565
Q14151	SAFB2	73473000	92969000	134440000	108000000	26.0985	26.5025	26.9745	26.7143	0.543943	0.126412	1	0.171853
Q9NZT1	CALML5	20418000	25730000	41162000	27116000	24.2511	24.6492	25.267	24.7205	0.543582	0.176797	1	0.229027
P05109	S100A8	20312000	19230000	28174000	29409000	24.2436	24.2291	24.72	24.8376	0.542466	0.0733267	1	0.107341
P80723	BASP1	0	0	19308000	0	22.6106	22.4848	24.1748	22.0038	0.541657	0.547739	1	0.615527
Q96GN5	CDCA7L	0	0	7985700	9922300	22.6106	22.4848	22.9011	23.2701	0.537937	0.110164	1	0.152236
Q68CQ4	DIEXF	0	0	19204000	0	22.6106	22.4848	24.1671	22.0038	0.537761	0.549213	1	0.615794
Q8NI27	THOC2	222530000	151480000	247760000	285990000	27.6972	27.2068	27.8565	28.1192	0.53589	0.149098	1	0.198214
P62491;Q15907	RAB11A;RAB11B	0	0	0	16672000	22.6106	22.4848	22.1482	24.0188	0.535817	0.498553	1	0.568551
P10412;P16403;P16402;Q02539;P22492;P16401	HIST1H1E;HIST1H1C;HIST1H1D;HIST1H1A	3197400000	1480700000	3347200000	2972800000	31.542	30.4958	31.6125	31.497	0.535799	0.294228	1	0.365176
Q5T4S7	UBR4	0	0	18879000	0	22.6106	22.4848	24.1424	22.0038	0.525449	0.553955	1	0.618574
Q96PY5;Q8IVF7;O95466	FMNL2;FMNL3;FMNL1	0	0	18877000	0	22.6106	22.4848	24.1423	22.0038	0.525373	0.553985	1	0.618574
P52597	HNRNPF	849520000	1208800000	1428100000	1473400000	29.6299	30.2031	30.3836	30.4843	0.517475	0.166924	1	0.217998
Q9BZG1	RAB34	0	9363000	13876000	8947200	22.6106	23.1908	23.6982	23.1209	0.508891	0.243278	1	0.307492
Q9BV44	THUMPD3	0	0	0	16057000	22.6106	22.4848	22.1482	23.9645	0.508704	0.508696	1	0.578064
Q07955	SRSF1	6148800000	6318800000	9662600000	8098700000	32.4854	32.5892	33.1419	32.9429	0.505073	0.0981649	1	0.138438
P45880	VDAC2	34937000	28679000	59575000	33827000	25.026	24.8057	25.8004	25.0395	0.504066	0.23872	1	0.302725
P83881	RPL36A	122970000	0	33311000	42493000	26.8415	22.4848	24.9616	25.3686	0.501951	0.771587	1	0.807231
P38432	COIL	118010000	121850000	147430000	194760000	26.7821	26.8927	27.1076	27.565	0.498856	0.149098	1	0.198214
Q969V3	NCLN	7161300	0	0	17272000	22.7396	22.4848	22.1482	24.0698	0.496812	0.540203	1	0.608836
Q5VTL8	PRPF38B	18103000	27653000	33053000	29760000	24.0775	24.7531	24.9504	24.8547	0.487245	0.217361	1	0.2771
P25789	PSMA4	0	0	17549000	0	22.6106	22.4848	24.037	22.0038	0.472752	0.575852	1	0.637811
Q9UL18	AGO1	0	0	0	15245000	22.6106	22.4848	22.1482	23.8897	0.471271	0.523968	1	0.594015
P35244	RPA3	0	0	0	15167000	22.6106	22.4848	22.1482	23.8823	0.467571	0.525564	1	0.595474
P28070	PSMB4	0	0	0	15078000	22.6106	22.4848	22.1482	23.8738	0.463326	0.527416	1	0.597221
Q13148	TARDBP	164780000	119480000	192630000	192670000	27.2638	26.8644	27.4934	27.5494	0.457327	0.159254	1	0.209259
P02794	FTH1	0	0	17001000	0	22.6106	22.4848	23.9913	22.0038	0.449868	0.586247	1	0.64744
P02679	FGG	0	0	16985000	0	22.6106	22.4848	23.9899	22.0038	0.449188	0.586564	1	0.64744
P62191	PSMC1	16026000	0	18640000	9100100	23.9017	22.4848	24.1241	23.1453	0.441427	0.54447	1	0.612259
Q9BZE1	MRPL37	0	0	16618000	0	22.6106	22.4848	23.9584	22.0038	0.433431	0.594077	1	0.654232
Q9NWQ4	GPATCH2L	0	0	6620000	10353000	22.6106	22.4848	22.6306	23.3314	0.433295	0.272556	1	0.340474
P22087	FBL	2727100000	2659300000	3789800000	3487600000	31.3125	31.3406	31.7916	31.7274	0.432971	0.121617	1	0.165856
P61224;P62834;A6NIZ1	RAP1B;RAP1A	9967400	0	7938800	13128000	23.2166	22.4848	22.8926	23.674	0.432632	0.390004	1	0.464577
Q9BV38	WDR18	0	0	16441000	0	22.6106	22.4848	23.9429	22.0038	0.425707	0.597868	1	0.656447
Q9H1J7	WNT5B	0	0	9516400	7077500	22.6106	22.4848	23.1541	22.7827	0.420718	0.183902	1	0.237433
Q9UPP1	PHF8	6873900	7309900	0	18951000	22.6805	22.8336	22.1482	24.2036	0.418859	0.622067	1	0.676949
Q6IQ49	SDE2	0	0	0	14123000	22.6106	22.4848	22.1482	23.7794	0.416126	0.549576	1	0.615794
Q9NV06	DCAF13	231200000	162300000	260710000	252160000	27.7524	27.3063	27.93	27.9376	0.40449	0.213115	1	0.272408
Q8TEX9	IPO4	0	0	15962000	0	22.6106	22.4848	23.9003	22.0038	0.404379	0.608722	1	0.66579
P09471	GNAO1	0	0	15876000	0	22.6106	22.4848	23.8925	22.0038	0.400482	0.610769	1	0.66727
P33993	MCM7	49654000	11659000	46280000	21770000	25.5332	23.5072	25.436	24.4037	0.399688	0.666389	1	0.717048
Q13247	SRSF6	6645600000	5820000000	8397400000	8005500000	32.5975	32.4706	32.9394	32.9262	0.398758	0.149734	1	0.198648
P22234	PAICS	0	0	7584200	8563800	22.6106	22.4848	22.8267	23.0577	0.394515	0.17462	1	0.226512
O00487	PSMD14	0	0	15701000	0	22.6106	22.4848	23.8765	22.0038	0.392486	0.615032	1	0.671166
P32969	RPL9	1519500000	1294100000	2008400000	1678700000	30.4687	30.3015	30.8756	30.6725	0.388923	0.179418	1	0.23211
Q9H0C5	BTBD1	0	0	15555000	0	22.6106	22.4848	23.863	22.0038	0.385747	0.618694	1	0.674397
P13489	RNH1	0	0	0	13435000	22.6106	22.4848	22.1482	23.7073	0.380101	0.568666	1	0.631304
Q8NHY2	RFWD2	0	0	15423000	0	22.6106	22.4848	23.8507	22.0038	0.379599	0.62209	1	0.676949
Q8IXT5	RBM12B	0	0	0	13414000	22.6106	22.4848	22.1482	23.7051	0.378973	0.569298	1	0.631641
Q9Y2D5	AKAP2	0	0	15360000	0	22.6106	22.4848	23.8448	22.0038	0.376647	0.62374	1	0.678361
P51148;P61020;P20339	RAB5C;RAB5B;RAB5A	0	11655000	12416000	10263000	22.6106	23.5067	23.5378	23.3188	0.369714	0.410164	1	0.486186
Q04941	PLP2	0	0	15090000	0	22.6106	22.4848	23.8192	22.0038	0.363854	0.631037	1	0.68475
Q00537;Q00536;Q00535;P24941;P11802;Q00526;Q00534;Q96Q40;O94921;Q07002	CDK17;CDK16	0	0	14762000	0	22.6106	22.4848	23.7875	22.0038	0.348002	0.640425	1	0.692594
O75494;Q8WXF0	SRSF10	2109300000	1263900000	2213100000	1938600000	30.9419	30.2674	31.0156	30.8802	0.343219	0.361499	1	0.436004
Q9UHR5	SAP30BP	0	0	0	12712000	22.6106	22.4848	22.1482	23.6275	0.340199	0.592394	1	0.652866
O60832	DKC1	694430000	676260000	935480000	798170000	29.339	29.3652	29.7733	29.6	0.334498	0.215826	1	0.275507
Q13123	IK	64355000	50347000	60085000	85583000	25.9073	25.6176	25.8127	26.3787	0.333186	0.355547	1	0.430458
Q9H7T9	AUNIP	0	0	0	12587000	22.6106	22.4848	22.1482	23.6133	0.33307	0.596952	1	0.655898
Q8TCU4	ALMS1	0	0	14329000	0	22.6106	22.4848	23.7446	22.0038	0.326527	0.653787	1	0.705855
Q99470	SDF2	0	0	0	12456000	22.6106	22.4848	22.1482	23.5982	0.325524	0.601891	1	0.660194
Q15369	TCEB1	30225000	23341000	44330000	24987000	24.817	24.5086	25.3739	24.6025	0.325426	0.433747	1	0.508746
Q4G0J3	LARP7	0	0	14562000	4025600	22.6106	22.4848	23.7679	21.9686	0.320561	0.668613	1	0.718637
Q13435	SF3B2	624930000	505080000	761190000	646020000	29.1869	28.9442	29.4758	29.2949	0.319814	0.261633	1	0.328527
P07942	LAMB1	0	0	14182000	0	22.6106	22.4848	23.7297	22.0038	0.319088	0.658597	1	0.709854
Q92614	MYO18A	0	0	6224200	9381000	22.6106	22.4848	22.5416	23.1892	0.317706	0.384338	1	0.45868
Q14651	PLS1	0	0	3751400	15525000	22.6106	22.4848	21.8112	23.9159	0.315866	0.713677	1	0.759021
O60506	SYNCRIP	4275000000	2628500000	4338300000	4006700000	31.9611	31.3238	31.9866	31.9276	0.31469	0.38136	1	0.455735
P81605	DCD	500970000	693770000	1052200000	508020000	28.8679	29.4021	29.9429	28.9482	0.31052	0.54268	1	0.610912
P35251	RFC1	45760000	20487000	37071000	38653000	25.4154	24.3204	25.1159	25.2319	0.306038	0.540744	1	0.609088
P10619	CTSA	8373000	0	17721000	0	22.9651	22.4848	24.0511	22.0038	0.302518	0.724415	1	0.768346
Q9Y3D9	MRPS23	0	0	11411000	5006600	22.6106	22.4848	23.4161	22.2832	0.301983	0.556048	1	0.620158
Q8NBS9	TXNDC5	0	0	0	11646000	22.6106	22.4848	22.1482	23.5012	0.27702	0.63668	1	0.689319
P12273	PIP	82015000	55929000	105970000	63527000	26.2572	25.7693	26.6312	25.9487	0.276735	0.503095	1	0.573391
Q9NQC3	RTN4	0	0	0	11613000	22.6106	22.4848	22.1482	23.4971	0.274974	0.638273	1	0.690656
Q96SI9	STRBP	8959800	0	7410700	10158000	23.0628	22.4848	22.7933	23.304	0.274836	0.483865	1	0.556084
Q96AT9	RPE	0	0	13242000	0	22.6106	22.4848	23.6308	22.0038	0.269618	0.693196	1	0.740512
Q7Z739	YTHDF3	0	0	10479000	5180300	22.6106	22.4848	23.2932	22.3325	0.265123	0.558664	1	0.621994
Q9BYN8	MRPS26	0	0	8302100	6496400	22.6106	22.4848	22.9572	22.6591	0.260449	0.352839	1	0.427448
O75643	SNRNP200	828590000	697810000	1030900000	803950000	29.5939	29.4105	29.9134	29.6104	0.259723	0.363507	1	0.437891
Q6P2Q9	PRPF8	946670000	911210000	1358000000	900270000	29.7861	29.7954	30.311	29.7736	0.251562	0.439616	1	0.51507
Q9NUU7;Q9UMR2	DDX19A;DDX19B	0	0	0	11230000	22.6106	22.4848	22.1482	23.4487	0.250782	0.657961	1	0.709566
Q9HAU0	PLEKHA5	0	0	0	11139000	22.6106	22.4848	22.1482	23.437	0.244913	0.662986	1	0.714184
Q70UQ0	IKBIP	12389000	0	24158000	0	23.5303	22.4848	24.4982	22.0038	0.243416	0.821921	1	0.852936
Q969G5	PRKCDBP	0	0	0	11088000	22.6106	22.4848	22.1482	23.4303	0.241603	0.665864	1	0.716884
Q96RR1	PEO1	0	0	7855400	6665000	22.6106	22.4848	22.8774	22.696	0.239035	0.361453	1	0.436004
P53618	COPB1	18394000	28546000	63638000	11341000	24.1005	24.799	25.8955	23.4629	0.229456	0.821213	1	0.852662
P0DOY3;P0DOY2;P0CG04;P0CF74;A0M8Q6	IGLC1;IGLC6;IGLC7	0	0	0	10902000	22.6106	22.4848	22.1482	23.4059	0.2294	0.676763	1	0.725629
O15427	SLC16A3	12511000	10933000	29779000	6284500	23.5445	23.4144	24.7999	22.6112	0.226139	0.799005	1	0.833198
Q96J01	THOC3	19644000	0	13600000	11307000	24.1954	22.4848	23.6693	23.4586	0.223824	0.754046	1	0.794608
P05455	SSB	0	0	0	10773000	22.6106	22.4848	22.1482	23.3888	0.220813	0.684712	1	0.732669
P34896	SHMT1	0	0	0	10702000	22.6106	22.4848	22.1482	23.3792	0.216043	0.689232	1	0.736729
Q5VWN6	FAM208B	0	0	12238000	0	22.6106	22.4848	23.517	22.0038	0.212742	0.73938	1	0.782036
P46060	RANGAP1	0	0	12172000	0	22.6106	22.4848	23.5092	22.0038	0.208841	0.742832	1	0.785256
P41223	BUD31	31911000	16788000	28303000	25229000	24.8953	24.0331	24.7266	24.6164	0.207277	0.619081	1	0.674437
O43293	DAPK3	0	0	12143000	0	22.6106	22.4848	23.5058	22.0038	0.20712	0.744367	1	0.785751
O15230	LAMA5	0	0	0	10527000	22.6106	22.4848	22.1482	23.3554	0.20415	0.700833	1	0.747012
P27824	CANX	71209000	75312000	56646000	125430000	26.0533	26.1986	25.7276	26.9302	0.202923	0.702052	1	0.747897
O43854	EDIL3	14705000	0	26945000	0	23.7776	22.4848	24.6557	22.0038	0.198551	0.865638	1	0.891204
Q16629	SRSF7	6179500000	5644300000	8263200000	5552600000	32.4926	32.4264	32.9162	32.3984	0.19779	0.531841	1	0.601524
Q96DV4	MRPL38	0	0	11963000	0	22.6106	22.4848	23.4842	22.0038	0.196347	0.754155	1	0.794608
Q15393	SF3B3	986710000	964360000	1103300000	1126900000	29.8458	29.8772	30.0113	30.0976	0.192921	0.429952	1	0.505285
P01024	C3	0	0	11897000	0	22.6106	22.4848	23.4762	22.0038	0.192357	0.75786	1	0.797202
Q6KB66	KRT80	0	11580000	0	20835000	22.6106	23.4973	22.1482	24.3404	0.190334	0.841449	1	0.869452
P84103	SRSF3	2845800000	2177200000	2877600000	2793300000	31.374	31.052	31.3944	31.4072	0.187764	0.489896	1	0.562343
Q5QJE6	DNTTIP2	173090000	158670000	199730000	178370000	27.3347	27.2737	27.5456	27.4381	0.187686	0.445472	1	0.52059
P01591	IGJ	0	0	11809000	0	22.6106	22.4848	23.4655	22.0038	0.187001	0.7629	1	0.800377
Q96DA0	ZG16B	0	0	11809000	0	22.6106	22.4848	23.4655	22.0038	0.187001	0.7629	1	0.800377
Q86VM9	ZC3H18	143710000	137540000	113470000	225560000	27.0664	27.0675	26.7299	27.7768	0.186405	0.693828	1	0.740776
Q86U42	PABPN1	148310000	116110000	140510000	158300000	27.1118	26.8231	27.0383	27.2659	0.184613	0.510067	1	0.578938
Q9H7D7	WDR26	0	0	0	10200000	22.6106	22.4848	22.1482	23.3099	0.181388	0.724441	1	0.768346
Q9P275	USP36	7546600	0	13502000	0	22.8152	22.4848	23.6588	22.0038	0.181333	0.795458	1	0.829949
P32780	GTF2H1	0	0	5352400	8963100	22.6106	22.4848	22.3239	23.1234	0.175982	0.656811	1	0.708723
P27635;Q96L21	RPL10;RPL10L	2108300000	2661400000	2800100000	2544100000	30.9412	31.3418	31.355	31.2724	0.172184	0.549527	1	0.615794
A6NHQ2	FBLL1	386360000	321160000	385090000	408740000	28.4932	28.2909	28.4928	28.6345	0.171571	0.506263	1	0.576318
Q17RY0	CPEB4	0	0	0	10044000	22.6106	22.4848	22.1482	23.2877	0.17027	0.736683	1	0.779613
P62244	RPS15A	965970000	1126000000	962270000	1431100000	29.8152	30.1008	29.814	30.4423	0.170191	0.636275	1	0.689268
Q8WWQ0	PHIP	0	0	6962600	6632600	22.6106	22.4848	22.7033	22.689	0.148491	0.540188	1	0.608836
O15143	ARPC1B	0	0	11185000	0	22.6106	22.4848	23.3872	22.0038	0.14784	0.802274	1	0.836155
Q9BVC6	TMEM109	0	0	0	9731700	22.6106	22.4848	22.1482	23.2421	0.147485	0.76335	1	0.800377
Q9NVI7	ATAD3A	1473200000	1285100000	1392100000	1644300000	30.4241	30.2914	30.3468	30.6427	0.136951	0.609297	1	0.66604
Q6P6C2	ALKBH5	0	0	0	9544800	22.6106	22.4848	22.1482	23.2141	0.133497	0.78084	1	0.815582
Q13257	MAD2L1	0	0	0	9424400	22.6106	22.4848	22.1482	23.1958	0.12434	0.792777	1	0.827601
P62195	PSMC5	0	0	10733000	0	22.6106	22.4848	23.3277	22.0038	0.118084	0.835409	1	0.864139
Q9HCS7	XAB2	195520000	81734000	112610000	165770000	27.5105	26.3166	26.7189	27.3325	0.112097	0.844789	1	0.8715
P62266	RPS23	3068200000	1855400000	2698500000	2457100000	31.4825	30.8213	31.3017	31.2222	0.109996	0.752919	1	0.794175
P35268	RPL22	1387300000	981430000	1445600000	1088300000	30.3374	29.9025	30.4012	30.0473	0.104254	0.744524	1	0.785751
Q9BVI4	NOC4L	256940000	228880000	288400000	234870000	27.9046	27.8022	28.0756	27.8351	0.101955	0.689272	1	0.736729
Q92576	PHF3	6036600	0	9602700	0	22.4931	22.4848	23.1672	22.0038	0.0965477	0.849674	1	0.8756
P48444	ARCN1	20462000	18926000	26295000	16792000	24.2542	24.2061	24.6204	24.0291	0.0946229	0.773163	1	0.808441
P50579	METAP2	0	0	10366000	0	22.6106	22.4848	23.2775	22.0038	0.0929874	0.865741	1	0.891204
P49959	MRE11A	0	0	6518000	6478600	22.6106	22.4848	22.6082	22.6551	0.0839462	0.724923	1	0.768435
P39748	FEN1	0	16429000	29149000	0	22.6106	24.002	24.7691	22.0038	0.0802021	0.947879	1	0.956325
Q13670	PMS2P11	0	0	7436400	5627100	22.6106	22.4848	22.7983	22.4518	0.0773884	0.776928	1	0.811936
O75223	GGCT	0	0	10058000	0	22.6106	22.4848	23.234	22.0038	0.0712295	0.893943	1	0.913882
Q8IYB8	SUPV3L1	0	0	11994000	3458900	22.6106	22.4848	23.488	21.7497	0.0711676	0.920916	1	0.935989
Q9Y2A7	NCKAP1	0	0	10009000	0	22.6106	22.4848	23.2269	22.0038	0.0677067	0.898684	1	0.918241
P19823	ITIH2	0	0	0	8658200	22.6106	22.4848	22.1482	23.0735	0.0631727	0.883475	1	0.905586
Q9UBQ5	EIF3K	0	0	9913600	0	22.6106	22.4848	23.2131	22.0038	0.0607983	0.908126	1	0.924943
Q9HB71	CACYBP	0	0	0	8469500	22.6106	22.4848	22.1482	23.0417	0.0472776	0.910467	1	0.926837
Q02809	PLOD1	0	0	9712100	0	22.6106	22.4848	23.1835	22.0038	0.0459854	0.929033	1	0.942581
P20700	LMNB1	257930000	213240000	229890000	253860000	27.9102	27.7001	27.7485	27.9473	0.0427596	0.867893	1	0.892942
Q9UGM3	DMBT1	0	0	9637400	0	22.6106	22.4848	23.1724	22.0038	0.0404157	0.937134	1	0.948965
Q15431	SYCP1	0	0	9575800	0	22.6106	22.4848	23.1631	22.0038	0.0357903	0.943962	1	0.953372
P43490	NAMPT	0	0	0	8270700	22.6106	22.4848	22.1482	23.0074	0.0301439	0.941282	1	0.951663
O43818	RRP9	173300000	166720000	207800000	144050000	27.3365	27.3451	27.6028	27.1298	0.0255332	0.931066	1	0.943814
P15924	DSP	47603000	326990000	76676000	209610000	25.4723	28.3169	26.1644	27.671	0.0230918	0.985535	1	0.987587
P55769	NHP2L1	220110000	130150000	168340000	174750000	27.6814	26.9878	27.299	27.4086	0.0191352	0.957326	1	0.964339
Q16563	SYPL1	0	0	6865000	5605900	22.6106	22.4848	22.683	22.4464	0.0169933	0.946472	1	0.955405
Q5T0Z8	C6orf132	0	0	0	8116700	22.6106	22.4848	22.1482	22.9803	0.0165858	0.96697	1	0.972528
Q9NYB0	TERF2IP	0	0	9285000	0	22.6106	22.4848	23.1186	22.0038	0.0135447	0.978114	1	0.981172
P62280	RPS11	1736500000	2142300000	2074400000	1813300000	30.6613	31.0287	30.9222	30.7838	0.0079844	0.97697	1	0.980668
P42285	SKIV2L2	141080000	103200000	126160000	116680000	27.0397	26.6531	26.8828	26.8258	0.0079277	0.977102	1	0.980668
Q9BVK6	TMED9	37744000	41941000	50542000	31353000	25.1375	25.3541	25.5631	24.9299	0.000738832	0.998305	1	0.998305
P38159;O75526;Q8N7X1	RBMX	6440700000	6447600000	6978100000	5946400000	32.5524	32.6183	32.6723	32.4972	-0.000564476	0.998137	1	0.998305
Q9Y3C1	NOP16	320830000	239310000	335250000	227320000	28.225	27.8665	28.2928	27.788	-0.00536389	0.987167	1	0.988708
Q86YZ3	HRNR	348620000	3113500000	986350000	1089200000	28.3449	31.5681	29.8497	30.0485	-0.00741203	0.995371	1	0.996407
P30048	PRDX3	0	0	0	7786700	22.6106	22.4848	22.1482	22.9204	-0.0133548	0.972106	1	0.977183
Q13409	DYNC1I2	0	0	8917000	0	22.6106	22.4848	23.0603	22.0038	-0.015627	0.973695	1	0.978269
O75477	ERLIN1	35028000	29986000	25102000	40668000	25.0298	24.87	24.5535	25.3052	-0.0205507	0.95661	1	0.964122
Q12788	TBL3	680650000	564770000	651350000	570380000	29.3101	29.1053	29.251	29.1152	-0.0246101	0.92151	1	0.936098
P34931	HSPA1L	0	0	8805700	0	22.6106	22.4848	23.0422	22.0038	-0.0246874	0.957919	1	0.964432
Q9BY89	KIAA1671	0	0	8648800	0	22.6106	22.4848	23.0162	22.0038	-0.0376563	0.934659	1	0.946958
P14678;P63162	SNRPB;SNRPN	383330000	365360000	261320000	506720000	28.4818	28.477	27.9334	28.9445	-0.0404496	0.929361	1	0.942581
Q9BVJ6;Q5TAP6	UTP14A	158910000	121020000	164350000	110510000	27.2114	26.8829	27.2643	26.7474	-0.0412535	0.901103	1	0.920225
P04080	CSTB	0	0	8595900	0	22.6106	22.4848	23.0074	22.0038	-0.0420819	0.926539	1	0.940711
Q9NQH7	XPNPEP3	0	0	0	7478800	22.6106	22.4848	22.1482	22.8622	-0.0424574	0.907324	1	0.924615
Q9UHD2	TBK1	0	0	0	7465500	22.6106	22.4848	22.1482	22.8597	-0.0437414	0.904342	1	0.923042
Q8NA56	TTC29	0	0	7599500	4633900	22.6106	22.4848	22.8296	22.1716	-0.0470438	0.892612	1	0.913006
Q9UBU9	NXF1	113100000	129530000	116650000	116780000	26.7208	26.9809	26.7698	26.8271	-0.0524528	0.83612	1	0.864409
P00492	HPRT1	0	0	8463500	0	22.6106	22.4848	22.985	22.0038	-0.0532791	0.905577	1	0.923813
P62826	RAN	208140000	244010000	203470000	231730000	27.6008	27.8946	27.5724	27.8157	-0.0536168	0.845402	1	0.871665
Q9Y2X3;REV__Q9Y2X3	NOP58	1749900000	1362900000	1639100000	1350500000	30.6724	30.3762	30.5824	30.3587	-0.0537773	0.843742	1	0.871354
O75128	COBL	0	0	0	7360700	22.6106	22.4848	22.1482	22.8393	-0.0539394	0.880295	1	0.903288
Q71UM5	RPS27L	45161000	0	13694000	17553000	25.3964	22.4848	23.6792	24.0931	-0.0544514	0.962804	1	0.968843
P23396	RPS3	1774400000	1926800000	1700200000	1860000000	30.6925	30.8758	30.6352	30.8205	-0.0562655	0.823862	1	0.854491
P52306	RAP1GDS1	0	0	0	7314200	22.6106	22.4848	22.1482	22.8301	-0.0585108	0.869311	1	0.893923
O96008	TOMM40	0	16121000	9592300	10131000	22.6106	23.9747	23.1656	23.3001	-0.059746	0.918173	1	0.933694
O15371	EIF3D	85547000	85482000	97587000	68681000	26.318	26.3813	26.5123	26.0613	-0.062869	0.829419	1	0.858866
Q86XZ4	SPATS2	0	0	8296100	0	22.6106	22.4848	22.9562	22.0038	-0.0676896	0.877724	1	0.901611
P78316	NOP14	357940000	225340000	267700000	271510000	28.3829	27.7797	27.9682	28.0443	-0.0750994	0.820827	1	0.852662
Q15750	TAB1	0	0	6394800	5290000	22.6106	22.4848	22.5806	22.3627	-0.0760261	0.763035	1	0.800377
P62070;P10301	RRAS2	0	0	0	7058500	22.6106	22.4848	22.1482	22.7788	-0.08418	0.805439	1	0.838545
Q9P0L0;O95292	VAPA;VAPB	7863000	0	5799100	6887400	22.8744	22.4848	22.4396	22.7434	-0.0881532	0.770434	1	0.806463
P08779;P35900;Q8N1A0	KRT16	59566000	167550000	91943000	95412000	25.7958	27.3522	26.4264	26.5355	-0.0930492	0.886249	1	0.907462
Q9NNW5	WDR6	0	0	8005300	0	22.6106	22.4848	22.9047	22.0038	-0.0934285	0.825574	1	0.855806
P38646	HSPA9	3789500000	3668800000	3899700000	3131200000	31.7871	31.8049	31.8329	31.5719	-0.0936185	0.713032	1	0.758754
Q9NVP1	DDX18	1258100000	1009800000	1051300000	1054400000	30.1964	29.9436	29.9417	30.0016	-0.0983597	0.69917	1	0.745653
Q9Y5J1	UTP18	477930000	369780000	370540000	414910000	28.8	28.4943	28.4372	28.6561	-0.100519	0.715459	1	0.760497
Q8N3E9	PLCD3	0	0	0	6876600	22.6106	22.4848	22.1482	22.7411	-0.103013	0.756468	1	0.796173
Q9UQ80	PA2G4	0	0	7893600	0	22.6106	22.4848	22.8844	22.0038	-0.103565	0.804223	1	0.837732
Q8N163	CCAR2	34452000	11183000	23187000	14336000	25.0059	23.447	24.439	23.801	-0.106468	0.878425	1	0.90185
Q9BSJ8	ESYT1	4357600	5255400	0	0	22.0229	22.3576	22.1482	22.0038	-0.114215	0.677002	1	0.725629
P51153;Q92930;P61006	RAB13	0	6692600	0	7877800	22.6106	22.7063	22.1482	22.9372	-0.11574	0.765651	1	0.801892
P14866	HNRNPL	1726600000	1631800000	1473000000	1625500000	30.6531	30.636	30.4283	30.6261	-0.117379	0.634967	1	0.688574
Q53G59	KLHL12	0	0	4261500	7431200	22.6106	22.4848	21.9951	22.853	-0.123631	0.763788	1	0.800377
P51665	PSMD7	0	0	0	6615500	22.6106	22.4848	22.1482	22.6853	-0.130936	0.681427	1	0.729587
P35908	KRT2	96239000	374300000	246930000	121010000	26.4879	28.5118	27.8517	26.8784	-0.13483	0.881609	1	0.904154
Q9NXE8	CWC25	20803000	17896000	25056000	12260000	24.2781	24.1253	24.5508	23.5753	-0.138657	0.758629	1	0.797576
Q9Y4K0	LOXL2	0	0	0	6503400	22.6106	22.4848	22.1482	22.6606	-0.143264	0.647716	1	0.699694
O75531	BANF1	15690000	0	17866000	0	23.8711	22.4848	24.0629	22.0038	-0.144619	0.884398	1	0.906049
Q15717;Q12926;P26378	ELAVL1	4534400000	4670300000	4666800000	3704200000	32.0461	32.1531	32.0919	31.8144	-0.146416	0.579088	1	0.640657
P13994	CCDC130	0	0	0	6324500	22.6106	22.4848	22.1482	22.6204	-0.163385	0.592497	1	0.652866
Q7Z2W4	ZC3HAV1	133920000	107290000	123550000	91362000	26.9646	26.7092	26.8527	26.4729	-0.174063	0.560162	1	0.622582
P25311	AZGP1	60189000	43126000	119860000	16909000	25.8108	25.3943	26.8089	24.0391	-0.178494	0.87295	1	0.897186
P46783;Q9NQ39	RPS10	653740000	469190000	490960000	487480000	29.2519	28.8378	28.8432	28.8886	-0.17897	0.537071	1	0.60637
Q8NE71	ABCF1	33781000	43999000	35993000	32210000	24.9775	25.4232	25.0734	24.9689	-0.179229	0.5492	1	0.615794
P51149	RAB7A	0	0	6996700	0	22.6106	22.4848	22.7104	22.0038	-0.190569	0.60591	1	0.663468
Q14CN4	KRT72	153350000	254650000	170740000	175000000	27.16	27.9562	27.3194	27.4106	-0.193094	0.624735	1	0.679059
Q9H8H0	NOL11	295470000	253640000	275330000	207390000	28.1062	27.9504	28.0087	27.6556	-0.196143	0.491387	1	0.562713
P16104;Q96QV6	H2AFX;HIST1H2AA	91729000	69334000	59410000	81339000	26.4187	26.0793	25.7964	26.3053	-0.198144	0.559899	1	0.622582
Q96LD4	TRIM47	0	0	7086400	3979500	22.6106	22.4848	22.7288	21.952	-0.20729	0.596356	1	0.655617
Q9Y678;Q9UBF2	COPG1;COPG2	0	0	0	5944500	22.6106	22.4848	22.1482	22.531	-0.208083	0.472668	1	0.545323
O14578	CIT	0	0	6805600	0	22.6106	22.4848	22.6704	22.0038	-0.210545	0.558153	1	0.621785
P62753	RPS6	3070100000	1747800000	2167600000	1831400000	31.4834	30.7351	30.9856	30.7981	-0.21739	0.574772	1	0.636981
P48668	KRT6C	39180000	52493000	47827000	31714000	25.1914	25.6778	25.4835	24.9465	-0.219649	0.556691	1	0.620515
Q9Y6A4	CFAP20	67977000	51760000	49486000	52065000	25.9863	25.6575	25.5327	25.6617	-0.224775	0.42463	1	0.500559
Q86U38	NOP9	29272000	0	9295200	13189000	24.7708	22.4848	23.1202	23.6807	-0.227358	0.810568	1	0.842973
Q9BRX9	WDR83	0	14770000	7565500	9304300	22.6106	23.8484	22.8232	23.1773	-0.229234	0.681453	1	0.729587
P13797;P13796	PLS3;LCP1	0	0	6558600	0	22.6106	22.4848	22.6171	22.0038	-0.237212	0.494592	1	0.565038
Q86UE4	MTDH	267850000	304230000	259450000	225980000	27.9646	28.2128	27.923	27.7795	-0.237468	0.381397	1	0.455735
Q15427	SF3B4	180720000	140090000	123110000	147560000	27.397	27.094	26.8475	27.1646	-0.23943	0.426005	1	0.501565
P11387;Q969P6	TOP1	919950000	931020000	668440000	916030000	29.7448	29.8265	29.2884	29.7987	-0.242087	0.448437	1	0.522543
Q2M1Z3	ARHGAP31	0	0	6475700	0	22.6106	22.4848	22.5988	22.0038	-0.246388	0.472977	1	0.545323
O15460	P4HA2	0	0	6435000	0	22.6106	22.4848	22.5897	22.0038	-0.250936	0.462342	1	0.534219
Q8TAA9	VANGL1	0	0	6422100	0	22.6106	22.4848	22.5868	22.0038	-0.252384	0.45897	1	0.531598
Q8NDV7	TNRC6A	0	0	6416300	0	22.6106	22.4848	22.5855	22.0038	-0.253035	0.457453	1	0.530732
Q59GN2;P62891	RPL39P5;RPL39	48301000	23732000	23539000	34118000	25.4933	24.5325	24.4607	25.0519	-0.25665	0.611611	1	0.667811
P35998	PSMC2	0	0	6359500	0	22.6106	22.4848	22.5726	22.0038	-0.25945	0.442603	1	0.518126
Q6IAA8	LAMTOR1	0	0	0	5520000	22.6106	22.4848	22.1482	22.4241	-0.261527	0.34504	1	0.419584
Q96P63	SERPINB12	0	50691000	20582000	11216000	22.6106	25.6274	24.267	23.4469	-0.262032	0.832953	1	0.862061
O60716	CTNND1	0	0	0	5490900	22.6106	22.4848	22.1482	22.4165	-0.26534	0.336912	1	0.410738
Q96HB5	CCDC120	0	0	6834600	3804900	22.6106	22.4848	22.6766	21.8873	-0.265752	0.506561	1	0.576318
Q5JTH9	RRP12	641750000	440040000	273740000	707720000	29.2252	28.7453	28.0004	29.4265	-0.271831	0.669973	1	0.719698
Q9BST9	RTKN	0	0	6249100	0	22.6106	22.4848	22.5474	22.0038	-0.272082	0.413802	1	0.489515
Q96A19	CCDC102A	0	0	4769300	5385400	22.6106	22.4848	22.1575	22.3885	-0.274694	0.31321	1	0.385751
Q99986	VRK1	0	0	6173300	0	22.6106	22.4848	22.5298	22.0038	-0.280885	0.394142	1	0.468927
Q9BYG3	NIFK	685690000	524730000	513440000	474200000	29.3208	28.9992	28.9078	28.8488	-0.28172	0.320641	1	0.393393
Q8TAE8	GADD45GIP1	0	0	0	5350700	22.6106	22.4848	22.1482	22.3791	-0.283997	0.299335	1	0.370559
Q99755	PIP5K1A	0	0	6141500	0	22.6106	22.4848	22.5223	22.0038	-0.284611	0.385938	1	0.460304
P04264;crap_K2C1_HUMAN	KRT1	33534000000	57647000000	25076000000	51708000000	34.9327	35.7787	34.5177	35.6175	-0.288088	0.629609	1	0.683585
P62701;P22090;Q8TD47	RPS4X	8987300000	9159700000	7474800000	7379100000	33.033	33.1249	32.7715	32.8086	-0.288854	0.261456	1	0.328527
P21108;P60891;P11908	PRPS1L1;PRPS1;PRPS2	0	0	6093100	0	22.6106	22.4848	22.5109	22.0038	-0.290318	0.373513	1	0.447983
O76021	RSL1D1	1820200000	1447600000	1473400000	1194600000	30.7292	30.4632	30.4287	30.1817	-0.291042	0.318072	1	0.390988
O75400	PRPF40A	345580000	314540000	329970000	219990000	28.3322	28.2609	28.2699	27.7407	-0.291245	0.376283	1	0.451024
O43399	TPD52L2	0	0	6076400	0	22.6106	22.4848	22.5069	22.0038	-0.292298	0.369246	1	0.443971
Q9UJV9	DDX41	75491000	130640000	88859000	73718000	26.1376	26.9932	26.3772	26.1634	-0.295147	0.49082	1	0.562713
Q9HC36	RNMTL1	20857000	21974000	22077000	13618000	24.2818	24.4215	24.3682	23.7269	-0.304135	0.401754	1	0.47651
Q9NRX1	PNO1	60807000	97799000	67324000	57512000	25.8255	26.5755	25.9768	25.8052	-0.309537	0.433954	1	0.508746
Q14137	BOP1	960580000	740730000	664540000	696300000	29.8071	29.4966	29.2799	29.403	-0.310394	0.282566	1	0.351837
Q969H6	POP5	9634100	9826600	14822000	0	23.1675	23.2605	23.7934	22.0038	-0.315384	0.671766	1	0.721178
O00567	NOP56	2243200000	1746900000	1440600000	1741600000	31.0307	30.7344	30.3962	30.7256	-0.321636	0.302568	1	0.374321
P54886	ALDH18A1	210950000	198540000	14202000	1881500000	27.6201	27.5971	23.7317	30.8371	-0.324177	0.907084	1	0.924615
P51571	SSR4	175120000	215190000	185590000	128520000	27.3516	27.7132	27.4397	26.9653	-0.329922	0.345659	1	0.419842
P02533	KRT14	783990000	1509800000	701490000	1058700000	29.514	30.5239	29.358	30.0075	-0.336238	0.530845	1	0.60075
P62081	RPS7	3938200000	3744700000	3084400000	2962000000	31.8427	31.8344	31.4945	31.4918	-0.345413	0.189286	1	0.243892
P08727	KRT19	182160000	119680000	91811000	146730000	27.4084	26.8668	26.4243	27.1564	-0.347243	0.432828	1	0.508045
P62249	RPS16	3867500000	4046500000	4050000000	2387100000	31.8165	31.9462	31.8874	31.1805	-0.347447	0.367217	1	0.442084
Q9H9G7	AGO3	0	0	0	4870000	22.6106	22.4848	22.1482	22.2433	-0.3519	0.194712	1	0.250381
Q09666	AHNAK	28182000	0	6773300	14485000	24.7161	22.4848	22.6636	23.8159	-0.360685	0.72194	1	0.766539
P61254	RPL26	2610900000	4598000000	2947900000	2468800000	31.2497	32.1306	31.4292	31.229	-0.361028	0.41399	1	0.489515
Q09028	RBBP4	278100000	193770000	164960000	197000000	28.0188	27.562	27.2697	27.5815	-0.364819	0.288223	1	0.358185
P19256	CD58	0	0	0	4728300	22.6106	22.4848	22.1482	22.2007	-0.3732	0.171769	1	0.223415
Q5T200	ZC3H13	51329000	46306000	25256000	56096000	25.5811	25.4969	24.5623	25.7692	-0.373225	0.491914	1	0.562981
Q71UI9;P0C0S5	H2AFV;H2AFZ	75292000	52060000	48092000	48474000	26.1338	25.6659	25.4914	25.5586	-0.374832	0.250369	1	0.316247
Q8NFW8	CMAS	21025000	49243000	18098000	33953000	24.2934	25.5856	24.0815	25.0449	-0.376328	0.58192	1	0.643421
Q658Y4	FAM91A1	185870000	0	26796000	23457000	27.4375	22.4848	24.6477	24.5114	-0.381636	0.844626	1	0.8715
Q9Y383	LUC7L2	337940000	147430000	254330000	114770000	28.3	27.1677	27.8943	26.802	-0.385675	0.565157	1	0.627771
Q9Y285	FARSA	40948000	21839000	35100000	14912000	25.2551	24.4126	25.0371	23.8578	-0.386377	0.537605	1	0.606617
O00469	PLOD2	0	0	0	4639500	22.6106	22.4848	22.1482	22.1734	-0.386876	0.159202	1	0.209259
Q9Y2P8	RCL1	143410000	114050000	114940000	82489000	27.0634	26.7973	26.7485	26.3255	-0.393329	0.240293	1	0.304519
O95831	AIFM1	7019500	5716900	5828600	3987700	22.7107	22.479	22.4469	21.955	-0.393948	0.254102	1	0.320541
Q96QD9	FYTTD1	129850000	82087000	86828000	70810000	26.9201	26.3229	26.3438	26.1053	-0.396907	0.284768	1	0.35435
O14786	NRP1	0	0	5200600	0	22.6106	22.4848	22.2824	22.0038	-0.404567	0.175593	1	0.227621
P61289	PSME3	0	0	5186000	0	22.6106	22.4848	22.2783	22.0038	-0.406595	0.173087	1	0.224827
Q9Y265	RUVBL1	119860000	66516000	169190000	26698000	26.8046	26.0194	27.3062	24.6981	-0.409838	0.708457	1	0.754302
Q5VTR2	RNF20	0	0	0	4474800	22.6106	22.4848	22.1482	22.1212	-0.412949	0.139388	1	0.186984
Q9UNM6	PSMD13	0	0	3635300	5827300	22.6106	22.4848	21.7658	22.5022	-0.413659	0.303451	1	0.375172
Q01130	SRSF2	1699600000	520700000	675580000	736600000	30.6303	28.9881	29.3037	29.4842	-0.415284	0.55362	1	0.618574
Q14574	DSC3	0	0	5118300	0	22.6106	22.4848	22.2594	22.0038	-0.416074	0.161846	1	0.212086
O00116	AGPS	6078800	0	0	0	22.5031	22.4848	22.1482	22.0038	-0.417949	0.137712	1	0.185122
P51398	DAP3	0	28709000	25473000	0	22.6106	24.8072	24.5746	22.0038	-0.419666	0.75513	1	0.7952
Q1KMD3	HNRNPUL2	1071400000	864000000	829350000	606540000	29.9646	29.7187	29.5996	29.2039	-0.439936	0.188852	1	0.243496
Q9UH99	SUN2	6423400	16339000	4579800	12226000	22.5827	23.994	22.099	23.5713	-0.45321	0.591442	1	0.65245
Q9UK58	CCNL1	6511600	0	0	0	22.6024	22.4848	22.1482	22.0038	-0.467562	0.112044	1	0.154281
Q9UG63	ABCF2	154270000	175210000	95762000	147190000	27.1687	27.4167	26.4851	27.161	-0.469669	0.243192	1	0.307492
Q13151	HNRNPA0	3872000000	3153200000	2853100000	2222300000	31.8182	31.5864	31.382	31.0773	-0.472656	0.144259	1	0.192712
P18031	PTPN1	0	0	0	4118700	22.6106	22.4848	22.1482	22.0016	-0.472766	0.110112	1	0.152236
O75489	NDUFS3	0	5780900	0	0	22.6106	22.4951	22.1482	22.0038	-0.476797	0.107001	1	0.14872
P07199	CENPB	21013000	0	15007000	0	24.2926	22.4848	23.8113	22.0038	-0.481127	0.642866	1	0.694844
Q9BQ67	GRWD1	237920000	50376000	89461000	68760000	27.7937	25.6184	26.3869	26.0629	-0.481156	0.595021	1	0.654523
P46781	RPS9	6589900000	4835300000	5406100000	3015600000	32.5854	32.2032	32.3041	31.5176	-0.483414	0.281412	1	0.350626
Q12906	ILF3	9902700000	8870000000	6295100000	7124100000	33.173	33.0785	32.5237	32.7579	-0.484909	0.112026	1	0.154281
P35527;crap_K1C9_HUMAN	KRT9	12694000000	26685000000	8633500000	19863000000	33.5312	34.6675	32.9795	34.2372	-0.491037	0.497156	1	0.567631
Q9GZL7	WDR12	545660000	377520000	451730000	228550000	28.9912	28.5242	28.723	27.7958	-0.498292	0.320134	1	0.393022
P13647	KRT5	737310000	2266300000	631660000	1323000000	29.4255	31.1099	29.2067	30.329	-0.499824	0.553003	1	0.618553
Q86W42	THOC6	201160000	119630000	124590000	95463000	27.5516	26.8662	26.8648	26.5363	-0.50836	0.225517	1	0.287117
P62308;A8MWD9	SNRPG;SNRPGP15	101020000	0	27207000	10529000	26.5579	22.4848	24.6696	23.3557	-0.508655	0.763785	1	0.800377
Q9NQW6	ANLN	6915700	0	0	0	22.6892	22.4848	22.1482	22.0038	-0.510993	0.0989533	1	0.139345
Q86V81	ALYREF	2903100000	2849500000	1925800000	2103400000	31.4027	31.4403	30.815	30.9979	-0.515061	0.0893692	1	0.128098
P62314	SNRPD1	644220000	362120000	317410000	354320000	29.2308	28.4641	28.2139	28.4283	-0.52631	0.223506	1	0.284745
Q9BX10	GTPBP2	8984300	4539500	0	0	23.0668	22.1463	22.1482	22.0038	-0.530518	0.261798	1	0.328527
P09543	CNP	0	17001000	12892000	0	22.6106	24.0513	23.5921	22.0038	-0.53297	0.548931	1	0.615794
P00505	GOT2	9023400	17824000	0	16043000	23.073	24.1195	22.1482	23.9633	-0.540525	0.535299	1	0.604725
Q7L014	DDX46	147960000	112910000	104520000	75440000	27.1084	26.7828	26.6114	26.1967	-0.5416	0.138644	1	0.186116
Q9NSI2	FAM207A	25857000	41682000	20719000	24441000	24.5918	25.3451	24.2766	24.5706	-0.544861	0.214393	1	0.273859
P15880	RPS2	5939600000	5341900000	3939500000	3711500000	32.4355	32.3469	31.8475	31.8172	-0.558852	0.0666543	1	0.0988517
A8CG34;Q6PJE2	POM121C	0	6544300	0	0	22.6106	22.674	22.1482	22.0038	-0.566269	0.0681816	1	0.100909
Q9Y232	CDYL	0	0	4144000	0	22.6106	22.4848	21.9547	22.0038	-0.568394	0.0659707	1	0.0980645
P49756	RBM25	628550000	565690000	432940000	372680000	29.1952	29.1077	28.6617	28.5012	-0.569967	0.0690263	1	0.10182
Q9Y230	RUVBL2	43112000	79712000	46732000	33145000	25.3294	26.2805	25.4501	25.0101	-0.574842	0.264282	1	0.331428
Q96DH6	MSI2	0	10478000	7340500	0	22.6106	23.3531	22.7796	22.0038	-0.590105	0.261251	1	0.328484
Q9H300	PARL	7731900	0	0	0	22.8502	22.4848	22.1482	22.0038	-0.591467	0.0886255	1	0.127247
Q3KQU3	MAP7D1	19833000	15536000	0	28584000	24.2092	23.9213	22.1482	24.7966	-0.59287	0.585051	1	0.646511
Q8NB90	SPATA5	29611000	0	17783000	0	24.7874	22.4848	24.0561	22.0038	-0.606121	0.626093	1	0.680151
Q99729	HNRNPAB	1290700000	1434000000	979990000	811120000	30.2333	30.4496	29.8403	29.6232	-0.609686	0.0700535	1	0.103099
Q96DA6	DNAJC19	8019100	0	0	0	22.9028	22.4848	22.1482	22.0038	-0.617776	0.0877015	1	0.126461
Q14680	MELK	11239000	5347800	6168200	0	23.3898	22.3827	22.5286	22.0038	-0.620066	0.258815	1	0.325846
Q92925;Q6STE5	SMARCD2	8082800	0	0	0	22.9142	22.4848	22.1482	22.0038	-0.623483	0.0876109	1	0.126425
Q9BQ39	DDX50	1086500000	1145800000	767330000	681450000	29.9848	30.1259	29.4874	29.3719	-0.625722	0.053849	1	0.0820738
P32119	PRDX2	0	0	3798000	0	22.6106	22.4848	21.829	22.0038	-0.631286	0.0550252	1	0.0835358
Q15054	POLD3	0	0	3790100	0	22.6106	22.4848	21.826	22.0038	-0.632788	0.0548695	1	0.0834029
Q8N752;P48729	CSNK1A1L;CSNK1A1	10740000	8877800	0	8178200	23.3243	23.114	22.1482	22.9912	-0.649422	0.16982	1	0.221329
Q96GM8	TOE1	10245000	16441000	16568000	0	23.2562	24.003	23.954	22.0038	-0.65067	0.459658	1	0.532075
O15260	SURF4	8499000	0	0	0	22.9866	22.4848	22.1482	22.0038	-0.659702	0.0877756	1	0.126473
Q9BXS5	AP1M1	12416000	21666000	10494000	10133000	23.5335	24.4011	23.2952	23.3004	-0.669504	0.159709	1	0.20957
Q9BSC4	NOL10	294360000	192640000	148960000	149740000	28.1008	27.5535	27.1225	27.1857	-0.673052	0.0886434	1	0.127247
P18621	RPL17	3773400000	3268200000	2064400000	2345400000	31.781	31.6381	30.9152	31.155	-0.674402	0.0509932	1	0.0782167
O75190;Q8WWF6;Q8NHS0;P25686	DNAJB6	212210000	178370000	132590000	111400000	27.6287	27.4425	26.9545	26.759	-0.678822	0.0492722	1	0.0758791
Q9H8M2	BRD9	17761000	15733000	4000300	27191000	24.05	23.9395	21.9038	24.7245	-0.680599	0.554647	1	0.618954
Q08170	SRSF4	444670000	338000000	131410000	443820000	28.6959	28.3647	26.9417	28.7532	-0.682854	0.39076	1	0.465191
Q05519	SRSF11	16081000	15319000	23164000	0	23.9066	23.901	24.4375	22.0038	-0.683158	0.498228	1	0.568518
O15504	NUPL2	8807300	0	0	0	23.0381	22.4848	22.1482	22.0038	-0.685405	0.0885202	1	0.127247
O75533	SF3B1	2217400000	1775000000	1278600000	1187900000	31.014	30.7574	30.2241	30.1736	-0.686855	0.0469852	1	0.0729996
P01619	0	8944100	0	0	0	23.0603	22.4848	22.1482	22.0038	-0.696524	0.0889697	1	0.12762
Q8NEV1;P68400	CSNK2A3;CSNK2A1	0	7889700	0	0	22.6106	22.9438	22.1482	22.0038	-0.701135	0.0539124	1	0.0821055
P82650	MRPS22	57256000	53598000	44045000	25951000	25.7387	25.7079	25.3646	24.6571	-0.712419	0.105942	1	0.147461
P62304	SNRPE	73516000	130860000	30825000	114660000	26.0993	26.9957	24.8498	26.8006	-0.72231	0.426687	1	0.502061
Q13601	KRR1	242570000	148390000	120050000	109240000	27.8216	27.177	26.8112	26.7308	-0.728329	0.0895649	1	0.128283
Q8WWY3	PRPF31	67875000	52136000	61996000	20704000	25.9842	25.668	25.8578	24.3313	-0.731538	0.298886	1	0.370241
P05161	ISG15	12289000	12830000	13831000	0	23.5187	23.6452	23.6936	22.0038	-0.733252	0.32867	1	0.402219
Q9Y2G8	DNAJC16	9465300	0	0	0	23.142	22.4848	22.1482	22.0038	-0.73738	0.0911353	1	0.130145
O60841	EIF5B	124410000	88400000	80717000	48669000	26.8583	26.4298	26.2385	25.5643	-0.742601	0.114176	1	0.156768
Q9BZJ0	CRNKL1	301770000	264660000	160650000	173950000	28.1367	28.0118	27.2315	27.4019	-0.757498	0.0326048	1	0.0530552
Q15269	PWP2	341880000	361540000	198210000	218130000	28.3167	28.4618	27.5346	27.7285	-0.757714	0.0342879	1	0.0553726
P14923	JUP	22360000	139190000	35219000	30698000	24.3822	27.0847	25.042	24.8995	-0.762703	0.494453	1	0.565038
Q8WUQ7	CACTIN	27363000	6310600	14528000	0	24.6735	22.6216	23.7645	22.0038	-0.76338	0.493744	1	0.56474
Q8TED0	UTP15	812630000	687020000	494560000	388410000	29.5658	29.388	28.8537	28.5609	-0.769612	0.0398116	1	0.0631279
O75934	BCAS2	105600000	241390000	103660000	84010000	26.6218	27.879	26.5994	26.3519	-0.774742	0.210839	1	0.269678
P62318	SNRPD3	469620000	487400000	296710000	262240000	28.7747	28.8927	28.1166	27.9942	-0.778329	0.0283032	1	0.0470093
Q49A26	GLYR1	159900000	82119000	105980000	41960000	27.2204	26.3234	26.6314	25.3504	-0.78104	0.273193	1	0.341048
P78332	RBM6	0	0	3954800	3191000	22.6106	22.4848	21.8873	21.6334	-0.787303	0.0330442	1	0.053589
O95347	SMC2	10153000	0	0	0	23.2432	22.4848	22.1482	22.0038	-0.787973	0.0946162	1	0.134319
O14979	HNRNPDL	1536300000	1102500000	773160000	726780000	30.4846	30.0703	29.4983	29.4648	-0.795905	0.0424229	1	0.0666646
Q9Y3B9	RRP15	97722000	44044000	56416000	25243000	26.51	25.4247	25.7218	24.6172	-0.797821	0.261213	1	0.328484
Q12905	ILF2	6773900000	5291000000	3986900000	2956000000	32.6251	32.3331	31.8648	31.4888	-0.802307	0.047601	1	0.0735999
Q9UNF1;Q12816	MAGED2;TRO	0	9096200	0	0	22.6106	23.149	22.1482	22.0038	-0.803782	0.0570667	1	0.0862272
P33992	MCM5	10442000	0	0	0	23.2837	22.4848	22.1482	22.0038	-0.808219	0.0961733	1	0.136323
O14735	CDIPT	0	9216600	0	0	22.6106	23.168	22.1482	22.0038	-0.813267	0.0576426	1	0.0870291
P51531	SMARCA2	0	9227100	0	0	22.6106	23.1697	22.1482	22.0038	-0.814089	0.0576941	1	0.0870385
Q9NQZ2	UTP3	226630000	219830000	97452000	164540000	27.7235	27.744	26.5103	27.3217	-0.817763	0.093485	1	0.133007
P02538	KRT6A	0	9314900	0	0	22.6106	23.1833	22.1482	22.0038	-0.82092	0.0581317	1	0.0876299
Q3ZCQ8	TIMM50	65610000	61015000	40648000	31443000	25.9352	25.8949	25.2488	24.9341	-0.823578	0.0309651	1	0.0506869
Q9Y3Y2	CHTOP	303720000	505990000	198980000	246510000	28.146	28.9467	27.5402	27.9049	-0.823791	0.10438	1	0.145602
Q15648	MED1	9159800	6687500	0	0	23.0947	22.7052	22.1482	22.0038	-0.82394	0.0383947	1	0.0611836
P04843	RPN1	636780000	589930000	397080000	296140000	29.214	29.1682	28.537	28.1696	-0.837815	0.0330174	1	0.053589
O15381	NVL	0	9562400	0	0	22.6106	23.2212	22.1482	22.0038	-0.839836	0.0594244	1	0.0892294
Q5TAT6	COL13A1	8820700	7184200	0	0	23.0402	22.8086	22.1482	22.0038	-0.848408	0.0258782	1	0.0433933
O60306	AQR	214840000	217610000	111470000	129150000	27.6465	27.7294	26.7042	26.9723	-0.849652	0.0261547	1	0.0437807
Q8N6Y1	PCDH20	46928000	0	0	17374000	25.4517	22.4848	22.1482	24.0783	-0.855018	0.55101	1	0.616683
P39656	DDOST	81866000	84315000	37550000	56098000	26.2545	26.3615	25.1345	25.7693	-0.856146	0.0585608	1	0.0881388
Q15397	KIAA0020	1173900000	1017000000	561530000	645180000	30.0964	29.9539	29.0369	29.293	-0.86021	0.0258287	1	0.0433481
Q04695;Q9C075	KRT17	0	18577000	8841200	0	22.6106	24.1792	23.048	22.0038	-0.869	0.297674	1	0.368977
Q8WUB8	PHF10	0	10080000	0	0	22.6106	23.2972	22.1482	22.0038	-0.877862	0.0623223	1	0.0931448
Q14498;Q86U06	RBM39	1322700000	1095300000	720430000	581290000	30.2686	30.0609	29.3964	29.1425	-0.895276	0.0246211	1	0.0416719
Q08211	DHX9	16385000000	15115000000	8704300000	8220100000	33.8994	33.8475	32.9912	32.9644	-0.895664	0.0164198	1	0.0297069
P46777	RPL5	556900000	409150000	204110000	321780000	29.0206	28.6403	27.5769	28.2893	-0.897313	0.0737466	1	0.107874
Q8N567	ZCCHC9	18958000	17464000	22889000	0	24.1441	24.0901	24.4203	22.0038	-0.905029	0.378043	1	0.45257
Q9BTD8	RBM42	11956000	0	0	0	23.479	22.4848	22.1482	22.0038	-0.905887	0.104343	1	0.145602
O00148	DDX39A	435650000	439080000	250180000	213260000	28.6664	28.7421	27.8705	27.6959	-0.921037	0.0172988	1	0.0309481
Q15800	MSMO1	0	10751000	0	0	22.6106	23.3902	22.1482	22.0038	-0.92435	0.0662577	1	0.0984152
O00566	MPHOSPH10	334390000	375400000	184710000	185280000	28.2847	28.5161	27.4328	27.493	-0.937496	0.0177755	1	0.0316539
P06493	CDK1	12499000	0	0	0	23.5431	22.4848	22.1482	22.0038	-0.937926	0.10712	1	0.148778
Q9GZR2	REXO4	46877000	15551000	14422000	13741000	25.4502	23.9227	23.7539	23.7398	-0.939565	0.195048	1	0.250646
Q9H254	SPTBN4	12538000	0	0	0	23.5476	22.4848	22.1482	22.0038	-0.940173	0.107315	1	0.148941
P09651;Q32P51	HNRNPA1;HNRNPA1L2	16801000000	15386000000	8538500000	8212100000	33.9356	33.8731	32.9635	32.963	-0.941144	0.0140303	1	0.0259197
P62750	RPL23A	3383900000	2862100000	1204500000	2174300000	31.6238	31.4466	30.1379	31.0458	-0.943388	0.0819896	1	0.118758
Q6NZY4	ZCCHC8	21180000	10430000	0	12473000	24.304	23.3464	22.1482	23.6002	-0.951032	0.232744	1	0.295731
P52272	HNRNPM	17320000000	17154000000	9607500000	8261300000	33.9795	34.03	33.1337	32.9716	-0.952155	0.015079	1	0.0276712
Q96MU7	YTHDC1	165910000	96477000	42709000	98341000	27.2736	26.5559	25.3202	26.5791	-0.96509	0.170421	1	0.221812
P62841	RPS15	260620000	745740000	254120000	200530000	27.9252	29.5063	27.8931	27.6071	-0.965646	0.201051	1	0.257844
Q7Z3J3;A6NKT7	RGPD4;RGPD3	0	11445000	0	0	22.6106	23.4804	22.1482	22.0038	-0.969473	0.0703377	1	0.103438
Q96IZ7	RSRC1	11031000	6795800	0	0	23.3628	22.7284	22.1482	22.0038	-0.969616	0.0421956	1	0.0663615
Q16880	UGT8	13067000	0	0	0	23.6072	22.4848	22.1482	22.0038	-0.969984	0.109897	1	0.152195
Q9BXY0	MAK16	180390000	145470000	91644000	74217000	27.3943	27.1484	26.4217	26.1731	-0.973954	0.0199097	1	0.0347472
P62820;Q9H0U4;Q92928	RAB1A;RAB1B;RAB1C	93038000	112100000	57381000	47072000	26.4391	26.7724	25.7462	25.5162	-0.974546	0.0226667	1	0.0387853
P04844	RPN2	403210000	403930000	188870000	222470000	28.5547	28.6217	27.465	27.7569	-0.977316	0.0175958	1	0.031392
Q13838	DDX39B	13267000	0	0	0	23.6291	22.4848	22.1482	22.0038	-0.980941	0.110842	1	0.153063
P62277	RPS13	6775900000	5312700000	3361400000	2724800000	32.6256	32.339	31.6186	31.3714	-0.987323	0.0204147	1	0.035532
Q96KR1	ZFR	550350000	369600000	236240000	218900000	29.0036	28.4936	27.7878	27.7335	-0.987894	0.02844	1	0.0471957
Q96G21	IMP4	195810000	264590000	121600000	106730000	27.5127	28.0114	26.8297	26.6972	-0.998552	0.0277566	1	0.0462209
Q96PE2	ARHGEF17	238660000	0	20323000	16751000	27.7982	22.4848	24.2488	24.0256	-1.00431	0.635277	1	0.688574
P13674	P4HA1	200310000	250500000	193510000	63651000	27.5454	27.9324	27.5	25.9515	-1.01319	0.182202	1	0.235553
Q9Y3A2	UTP11L	164270000	113390000	58838000	77607000	27.2593	26.7889	25.7824	26.2375	-1.01414	0.0374397	1	0.0598601
Q9NS69	TOMM22	0	12215000	0	0	22.6106	23.5744	22.1482	22.0038	-1.01644	0.0747306	1	0.109148
Q96E39	RBMXL1	302230000	176860000	117250000	110550000	28.1389	27.4302	26.7772	26.748	-1.02198	0.0417597	1	0.0657836
P11166	SLC2A1	0	10443000	0	3487900	22.6106	23.3482	22.1482	21.7618	-1.02441	0.0548943	1	0.0834029
Q9UNL2	SSR3	84610000	62756000	36744000	34805000	26.3021	25.9355	25.1032	25.0806	-1.02689	0.0175613	1	0.0313595
Q96EY4	TMA16	33529000	32221000	19070000	13457000	24.9667	24.9737	24.157	23.7097	-1.03687	0.020768	1	0.0360166
P22626	HNRNPA2B1	25311000000	22845000000	13352000000	10263000000	34.5268	34.4434	33.6085	33.2846	-1.03857	0.0156731	1	0.0286251
P51649	ALDH5A1	9950400	8317000	0	0	23.2141	23.0198	22.1482	22.0038	-1.04096	0.0127609	1	0.0239423
Q07065;Q96K21	CKAP4	439780000	400180000	171080000	242720000	28.68	28.6083	27.3222	27.8826	-1.04173	0.0276489	1	0.0461135
Q8NI36	WDR36	779940000	654620000	350330000	341880000	29.5066	29.3183	28.3563	28.3768	-1.04591	0.011441	1	0.0218708
P84098	RPL19	4033900000	3517900000	1838400000	1807300000	31.8773	31.7443	30.748	30.779	-1.0473	0.0105661	1	0.0203601
Q29RF7	PDS5A	11609000	7198900	0	0	23.4365	22.8116	22.1482	22.0038	-1.04802	0.0329326	1	0.0535433
P19447	ERCC3	6473400	12947000	0	0	22.5939	23.6583	22.1482	22.0038	-1.05008	0.0826729	1	0.119568
P62241	RPS8	7618100000	6960300000	3148300000	3884200000	32.7946	32.7287	31.5241	31.8828	-1.0582	0.0158561	1	0.0288402
Q9Y3A4;Q9NSQ0	RRP7A	270560000	196470000	145960000	83662000	27.9792	27.5819	27.0932	26.3459	-1.06102	0.0513564	1	0.0786484
Q9UMY1	NOL7	360050000	331040000	192980000	140440000	28.3914	28.3346	27.496	27.0932	-1.0684	0.0170573	1	0.0306248
Q96EZ8	MCRS1	8712100	10089000	0	0	23.0224	23.2985	22.1482	22.0038	-1.08441	0.0129298	1	0.024212
Q14318	FKBP8	15323000	0	0	0	23.837	22.4848	22.1482	22.0038	-1.08487	0.119575	1	0.163405
Q6UB99	ANKRD11	9748700	9076000	0	0	23.1846	23.1458	22.1482	22.0038	-1.08918	0.00942843	1	0.0185391
Q9NV31	IMP3	330680000	210100000	113820000	134520000	28.2686	27.6787	26.7343	27.0311	-1.09097	0.0306462	1	0.0503362
P56182	RRP1	330200000	281620000	131580000	154860000	28.2666	28.1014	26.9435	27.2342	-1.09509	0.0132002	1	0.0246464
Q71F23	CENPU	15549000	0	0	0	23.8581	22.4848	22.1482	22.0038	-1.09543	0.120432	1	0.164419
P51991	HNRNPA3	9940600000	7513200000	4829100000	3333800000	33.1785	32.839	32.1413	31.6624	-1.10692	0.0243266	1	0.0413315
P40938	RFC3	82422000	73477000	65617000	19726000	26.2643	26.163	25.9397	24.2614	-1.11308	0.166238	1	0.217249
O60231	DHX16	10695000	8722200	0	0	23.3182	23.0885	22.1482	22.0038	-1.12733	0.0104163	1	0.0201319
Q9BWJ5	SF3B5	43041000	28331000	26708000	9508600	25.327	24.7881	24.6429	23.2086	-1.13176	0.136099	1	0.183467
Q12899	TRIM26	10057000	11868000	7895800	3144100	23.2295	23.5328	22.8848	21.6121	-1.1327	0.100702	1	0.141498
P62851	RPS25	1723500000	1551700000	792790000	697460000	30.6505	30.5634	29.5345	29.4054	-1.137	0.0082331	1	0.0165263
Q96EU6;Q9H160	RRP36	0	33550000	0	9432500	22.6106	25.032	22.1482	23.1971	-1.14865	0.312311	1	0.384891
P52434	POLR2H	55009000	0	15536000	0	25.681	22.4848	23.8613	22.0038	-1.15033	0.449365	1	0.523307
P35250	RFC2	39701000	6487600	12653000	0	25.2105	22.6615	23.5651	22.0038	-1.15149	0.361713	1	0.436004
Q96P11;Q63ZY6	NSUN5;NSUN5P2	0	14837000	0	0	22.6106	23.8549	22.1482	22.0038	-1.15671	0.0879346	1	0.126607
P62899	RPL31	3463500000	3093400000	2079700000	1029000000	31.6574	31.5588	30.9259	29.9664	-1.1619	0.0514413	1	0.0787159
Q15573	TAF1A	10569000	9307700	0	0	23.3011	23.1822	22.1482	22.0038	-1.16564	0.00793929	1	0.0160201
P62847	RPS24	1404200000	1365200000	645670000	588560000	30.3549	30.3787	29.2384	29.1605	-1.16737	0.00694149	1	0.0143681
O95478	NSA2	228830000	185970000	88492000	95131000	27.7375	27.5027	26.3712	26.5313	-1.16887	0.00949327	1	0.0186265
Q06587	RING1	7351700	13545000	0	0	22.7774	23.7235	22.1482	22.0038	-1.17443	0.0491697	1	0.075782
Q9BXS6	NUSAP1	112360000	140520000	42048000	73424000	26.7113	27.0984	25.2977	26.1576	-1.17724	0.047428	1	0.0734986
Q8NEJ9	NGDN	299480000	244390000	138150000	103110000	28.1257	27.8968	27.0138	26.6475	-1.18061	0.013188	1	0.0246464
Q8IZL8	PELP1	17653000	0	0	0	24.0412	22.4848	22.1482	22.0038	-1.18698	0.127572	1	0.173185
Q9H936;Q9H1K4	SLC25A22;SLC25A18	0	15809000	0	0	22.6106	23.9465	22.1482	22.0038	-1.20249	0.092112	1	0.131345
P30049	ATP5D	18059000	0	0	0	24.074	22.4848	22.1482	22.0038	-1.20338	0.128794	1	0.174475
Q9H0A0	NAT10	1656000000	1451500000	774630000	584710000	30.5928	30.4671	29.5011	29.151	-1.20394	0.0105976	1	0.0203831
Q9H7B2	RPF2	620530000	536960000	279360000	223190000	29.1767	29.0325	28.0297	27.7615	-1.20896	0.00887779	1	0.0176002
P47914	RPL29	1140600000	933020000	487610000	406120000	30.0549	29.8295	28.8333	28.6252	-1.213	0.00882543	1	0.017539
Q14152	EIF3A	16031000	26165000	18766000	0	23.9021	24.6733	24.1338	22.0038	-1.21895	0.230547	1	0.293133
Q15020	SART3	18465000	0	0	0	24.1061	22.4848	22.1482	22.0038	-1.21942	0.129972	1	0.175823
Q8N1N4	KRT78	25002000	135970000	8390000	73497000	24.5433	27.0509	22.9724	26.159	-1.23142	0.45863	1	0.531525
O43390	HNRNPR	9252600000	7654900000	3697100000	3442500000	33.075	32.866	31.7559	31.7087	-1.2382	0.00678323	1	0.0141317
Q9BU23	LMF2	9331700	11783000	0	0	23.1215	23.5224	22.1482	22.0038	-1.24594	0.0108829	1	0.0209079
Q15050	RRS1	945640000	699270000	392790000	299230000	29.7845	29.4135	28.5213	28.1845	-1.24606	0.0133047	1	0.0247694
O14828	SCAMP3	16136000	14534000	0	8716300	23.9116	23.8251	22.1482	23.0831	-1.25268	0.0394289	1	0.0626242
Q9UKD2	MRTO4	239280000	64618000	183550000	14635000	27.8019	25.9776	27.4238	23.8308	-1.26252	0.445679	1	0.52059
Q14004	CDK13	31069000	44692000	58371000	0	24.8568	25.4457	25.7709	22.0038	-1.26388	0.422498	1	0.498351
P61247	RPS3A	8209000000	8559400000	3825100000	3181100000	32.9023	33.0271	31.805	31.5947	-1.26485	0.00668785	1	0.0139784
Q9P0J0	NDUFA13	0	17277000	0	0	22.6106	24.0746	22.1482	22.0038	-1.26654	0.0977713	1	0.138092
Q9Y5Q9	GTF3C3	0	17379000	0	0	22.6106	24.0831	22.1482	22.0038	-1.27079	0.0981379	1	0.138438
Q9UBS4	DNAJB11	25273000	15574000	0	14260000	24.5589	23.9248	22.1482	23.7933	-1.2711	0.138437	1	0.185968
P62316	SNRPD2	257140000	268140000	126870000	93120000	27.9058	28.0306	26.8909	26.5004	-1.27251	0.00972278	1	0.01904
Q8N7H5	PAF1	11927000	7870700	3896800	0	23.4755	22.9403	21.866	22.0038	-1.27298	0.0142837	1	0.0263309
Q9HC07	TMEM165	13609000	8404400	0	0	23.6658	23.0349	22.1482	22.0038	-1.27436	0.0183697	1	0.0325615
P83731	RPL24	1440300000	1398100000	593690000	575030000	30.3915	30.413	29.1173	29.1269	-1.28017	0.00491057	1	0.0107909
P26599	PTBP1	3544300000	2962000000	1522500000	1164000000	31.6906	31.4961	30.4759	30.1443	-1.28327	0.00884473	1	0.0175527
Q96GQ7	DDX27	805000000	738780000	294970000	337130000	29.5522	29.4928	28.1081	28.3566	-1.29013	0.00639382	1	0.0134221
P24390	KDELR1	0	17982000	0	0	22.6106	24.1323	22.1482	22.0038	-1.29539	0.100241	1	0.140952
Q9Y3A6	TMED5	16968000	18541000	7449700	6997200	23.9841	24.1764	22.8009	22.7662	-1.29672	0.00559926	1	0.0119715
O94901	SUN1	20829000	0	0	0	24.2799	22.4848	22.1482	22.0038	-1.30632	0.136059	1	0.183467
Q9Y221	NIP7	438500000	737290000	382300000	135770000	28.6758	29.4899	28.4823	27.0444	-1.31947	0.112458	1	0.154741
P02647	APOA1	24842000	0	4889600	4680300	24.5341	22.4848	22.1934	22.186	-1.3197	0.169249	1	0.220734
Q92759	GTF2H4	0	18630000	0	0	22.6106	24.1833	22.1482	22.0038	-1.32093	0.102383	1	0.143546
Q13243	SRSF5	3201600000	2662900000	1308300000	1031000000	31.5439	31.3426	30.2572	29.9692	-1.33003	0.00720353	1	0.0147991
Q9Y305	ACOT9	73085000	20429000	26201000	8851200	26.0909	24.3163	24.6153	23.1053	-1.34331	0.204329	1	0.261873
Q9NXH8	TOR4A	20254000	6298200	0	0	24.2395	22.6187	22.1482	22.0038	-1.35309	0.102904	1	0.144065
Q9HCG8	CWC22	43727000	60190000	14207000	27915000	25.3498	25.8752	23.7323	24.7624	-1.3652	0.0482335	1	0.0744582
P40937	RFC5	76394000	103390000	33994000	33073000	26.1547	26.6557	24.9909	25.007	-1.40628	0.00892464	1	0.0176748
Q86XI2	NCAPG2	6313600	21755000	0	0	22.5578	24.4071	22.1482	22.0038	-1.40642	0.122922	1	0.167463
Q14527	HLTF	9251000	15042000	0	0	23.109	23.8747	22.1482	22.0038	-1.41581	0.0186122	1	0.0328702
O43447	PPIH	18029000	7720500	0	0	24.0716	22.9125	22.1482	22.0038	-1.41602	0.0445286	1	0.0695195
Q9UBB9	TFIP11	78192000	7361500	27102000	2970600	26.1883	22.8438	24.664	21.5302	-1.41893	0.449674	1	0.523351
Q9UH17;P31941	APOBEC3B	327860000	405840000	173130000	106340000	28.2563	28.6285	27.3394	26.692	-1.42673	0.0166994	1	0.0301278
P48047	ATP5O	355070000	231620000	110720000	101960000	28.3713	27.8194	26.6945	26.6313	-1.43247	0.00976825	1	0.0191096
Q7RTY7	OVCH1	0	22062000	0	0	22.6106	24.4273	22.1482	22.0038	-1.4429	0.112037	1	0.154281
P46013	MKI67	380870000	421110000	208880000	100040000	28.4725	28.6818	27.6103	26.6038	-1.47012	0.0299591	1	0.0493338
Q6DKI1	RPL7L1	881200000	769050000	345050000	255380000	29.6827	29.5507	28.3344	27.9559	-1.47155	0.00580135	1	0.0123263
P84095	RHOG	14090000	10853000	0	0	23.716	23.4038	22.1482	22.0038	-1.48386	0.00485628	1	0.0107206
Q00839	HNRNPU	17971000000	16762000000	6167500000	6208300000	34.0327	33.9967	32.4942	32.5594	-1.48792	0.00297403	1	0.00732099
P51610	HCFC1	9531700	16192000	0	0	23.1521	23.981	22.1482	22.0038	-1.49052	0.0185275	1	0.0327506
P62263	RPS14	4470800000	4555600000	1766100000	1457800000	32.0257	32.1172	30.6901	30.469	-1.49191	0.0037386	1	0.0086766
Q5BJH7	YIF1B	27189000	0	0	0	24.6643	22.4848	22.1482	22.0038	-1.49853	0.147834	1	0.196942
O95104	SCAF4	103660000	53703000	32056000	21745000	26.5951	25.7107	24.9062	24.402	-1.49876	0.0276591	1	0.0461135
Q9NWB6	ARGLU1	290610000	242620000	93706000	93913000	28.0823	27.8863	26.4538	26.5127	-1.50109	0.00342046	1	0.0081273
P25705	ATP5A1	1286800000	1032700000	376730000	437360000	30.2289	29.976	28.4611	28.7321	-1.50586	0.00494548	1	0.0108429
Q9P2N5;Q5T8P6	RBM27	100270000	22175000	16685000	16515000	26.5471	24.4346	23.9642	24.0051	-1.50621	0.137168	1	0.184577
O75955	FLOT1	548660000	555840000	245850000	153720000	28.9991	29.0823	27.8454	27.2236	-1.50625	0.01011	1	0.0196596
Q96DI7	SNRNP40	1015100000	867860000	317240000	343570000	29.8868	29.7251	28.2132	28.3839	-1.50742	0.00357497	1	0.00838224
Q9Y6X9	MORC2	27731000	0	0	0	24.6928	22.4848	22.1482	22.0038	-1.51277	0.148621	1	0.197853
Q99848	EBNA1BP2	1158100000	873640000	356710000	344160000	30.0769	29.7347	28.3823	28.3864	-1.52145	0.00443334	1	0.00992347
Q9NP72	RAB18	19116000	49696000	27796000	0	24.1561	25.5988	24.7005	22.0038	-1.52528	0.25434	1	0.320632
P46778	RPL21	3592000000	2168300000	1221700000	769340000	31.7099	31.0461	30.1584	29.5469	-1.52538	0.0200351	1	0.0349028
Q9H1A7;Q9GZM3;P52435	POLR2J3;POLR2J2;POLR2J	13292000	12192000	0	0	23.6318	23.5716	22.1482	22.0038	-1.52572	0.00298212	1	0.00733151
P61619;Q9H9S3	SEC61A1;SEC61A2	55956000	63733000	30729000	13949000	25.7056	25.9578	24.8453	23.7615	-1.52829	0.0319701	1	0.0521989
Q86Y91	KIF18B	23846000	6847400	0	0	24.475	22.7393	22.1482	22.0038	-1.53116	0.088563	1	0.127247
Q7Z7L1;Q08AF3;Q68D06	SLFN11;SLFN5;SLFN13	0	25530000	0	0	22.6106	24.6379	22.1482	22.0038	-1.54821	0.119604	1	0.163405
Q9NVH0	EXD2	11109000	15150000	0	0	23.373	23.885	22.1482	22.0038	-1.553	0.00696191	1	0.0143949
Q9GZS1	POLR1E	228930000	204250000	76261000	69573000	27.7381	27.638	26.1566	26.0799	-1.56981	0.00258815	1	0.00651267
Q9NTI5	PDS5B	292720000	212330000	875960000	8033500	28.0927	27.6939	29.6784	22.9654	-1.5714	0.559761	1	0.622582
Q99575	POP1	164120000	182710000	53602000	61737000	27.258	27.4772	25.6479	25.9075	-1.58987	0.00377826	1	0.00871187
O15160	POLR1C	76316000	86414000	26271000	27406000	26.1533	26.397	24.6191	24.7358	-1.59764	0.00314129	1	0.00763508
P26373	RPL13	7079700000	5082100000	2098700000	1865200000	32.6888	32.275	30.939	30.8245	-1.60014	0.0046977	1	0.0104063
Q9Y4C8	RBM19	44401000	19939000	8711900	10955000	25.3719	24.2813	23.0267	23.4129	-1.60677	0.0301729	1	0.0496435
Q8TDN6	BRIX1	1771700000	1775100000	625100000	539040000	30.6903	30.7575	29.1917	29.0337	-1.61121	0.0025168	1	0.00638318
P24539	ATP5F1	25369000	73761000	0	42136000	24.5643	26.1686	22.1482	25.3564	-1.61415	0.293871	1	0.364969
Q8IUF8	MINA	22093000	8397700	0	0	24.3649	23.0338	22.1482	22.0038	-1.6233	0.0414608	1	0.0654197
Q9UNX4	WDR3	892560000	975600000	322920000	282890000	29.7012	29.8939	28.2388	28.1035	-1.62641	0.00273681	1	0.00683315
Q9UI10	EIF2B4	19946000	9463700	0	0	24.2174	23.2062	22.1482	22.0038	-1.63576	0.0213114	1	0.0367603
Q13454	TUSC3	20320000	38269000	0	16946000	24.2442	25.2219	22.1482	24.0423	-1.63778	0.116392	1	0.159421
Q9BZE4	GTPBP4	3906400000	3058100000	1217300000	1007600000	31.831	31.5422	30.1532	29.9361	-1.64193	0.00356836	1	0.00838224
P54132	BLM	33736000	0	0	0	24.9756	22.4848	22.1482	22.0038	-1.65416	0.155868	1	0.205792
Q8IWA0	WDR75	271160000	252920000	91625000	74810000	27.9824	27.9463	26.4214	26.1846	-1.66135	0.0025595	1	0.00646592
O94762	RECQL5	11518000	17106000	0	0	23.4252	24.0602	22.1482	22.0038	-1.66667	0.00770356	1	0.015655
Q9Y3B2	EXOSC1	88755000	74957000	31027000	20840000	26.3711	26.1918	24.8592	24.3407	-1.68151	0.00556339	1	0.0119127
Q9UMS4	PRPF19	1962800000	1877100000	526380000	669150000	30.8381	30.8381	28.9437	29.3456	-1.69342	0.00357278	1	0.00838224
P39019	RPS19	2023100000	3140300000	1391000000	434480000	30.8817	31.5805	30.3456	28.7226	-1.69699	0.0707541	1	0.103864
P05089	ARG1	0	31532000	0	0	22.6106	24.9425	22.1482	22.0038	-1.70052	0.129372	1	0.175135
P55084	HADHB	133260000	62828000	25515000	31038000	26.9575	25.9371	24.577	24.9154	-1.7011	0.021281	1	0.0367407
O14925;Q5SRD1	TIMM23;TIMM23B	36477000	0	0	0	25.0883	22.4848	22.1482	22.0038	-1.71051	0.158491	1	0.208684
P83111	LACTB	351260000	301510000	87451000	111770000	28.3558	28.1998	26.3541	26.7638	-1.71883	0.0037539	1	0.00869587
Q9H0H5	RACGAP1	456430000	428470000	166680000	107710000	28.7336	28.7068	27.2847	26.7104	-1.72268	0.00552382	1	0.0118544
P62269	RPS18	12192000000	7791600000	2787200000	3092300000	33.473	32.8915	31.3483	31.5539	-1.73114	0.00613316	1	0.0129172
Q7Z6E9	RBBP6	52553000	7275100	0	7229700	25.6151	22.8267	22.1482	22.8134	-1.74012	0.18257	1	0.235871
P42704	LRPPRC	178240000	205140000	81121000	39896000	27.377	27.6442	26.2457	25.2776	-1.74898	0.0165824	1	0.029973
Q53T94	TAF1B	11335000	19550000	0	0	23.4021	24.2529	22.1482	22.0038	-1.75145	0.0116318	1	0.0221695
P46087	NOP2	2088200000	1554000000	409390000	695800000	30.9274	30.5656	28.5811	29.4019	-1.75498	0.0126123	1	0.0237794
Q86XP3	DDX42	11369000	19808000	0	0	23.4064	24.2718	22.1482	22.0038	-1.76307	0.0118125	1	0.0224473
O75907	DGAT1	13021000	17667000	0	0	23.6021	24.1068	22.1482	22.0038	-1.77842	0.0042766	1	0.00968524
P52756	RBM5	162900000	247850000	40484000	83760000	27.2472	27.9171	25.243	26.3476	-1.78685	0.0286808	1	0.0475134
Q8WXA9	SREK1	14745000	15796000	0	0	23.7815	23.9453	22.1482	22.0038	-1.78737	0.00188918	1	0.00506499
Q8NF37	LPCAT1	35333000	18291000	0	11406000	25.0423	24.1568	22.1482	23.4711	-1.78989	0.0478453	1	0.0739183
Q9H6R4	NOL6	797250000	846590000	283180000	196090000	29.5382	29.6893	28.0493	27.5748	-1.80173	0.00377797	1	0.00871187
Q96L58	B3GALT6	23164000	10409000	0	0	24.4332	23.3435	22.1482	22.0038	-1.81233	0.0184079	1	0.0325991
P46782	RPS5	1849800000	1763300000	524990000	503440000	30.7525	30.7478	28.9399	28.9351	-1.8127	0.00142886	1	0.00415492
O95477	ABCA1	0	36972000	0	0	22.6106	25.1721	22.1482	22.0038	-1.81533	0.135909	1	0.183467
Q9NUQ6	SPATS2L	319460000	291370000	106380000	70615000	28.2188	28.1505	26.6368	26.1013	-1.81561	0.00415669	1	0.00946938
P19525	EIF2AK2	17811000	14345000	0	0	24.0541	23.8063	22.1482	22.0038	-1.85413	0.0019228	1	0.00514797
P35610	SOAT1	25473000	10040000	0	0	24.5703	23.2915	22.1482	22.0038	-1.85484	0.0253656	1	0.0426452
P01834	IGKC	44656000	0	0	0	25.3801	22.4848	22.1482	22.0038	-1.85645	0.164675	1	0.215645
Q9NVA1	UQCC1	19259000	13349000	0	0	24.1668	23.7024	22.1482	22.0038	-1.85861	0.00327422	1	0.00787052
Q9HAN9	NMNAT1	44191000	96239000	19426000	16616000	25.365	26.5523	24.1836	24.0139	-1.85991	0.021069	1	0.0364082
Q93063	EXT2	7245000	27025000	3570300	0	22.7563	24.72	21.7398	22.0038	-1.86638	0.0723775	1	0.106032
Q96T37	RBM15	1492000000	1436000000	432080000	371280000	30.4424	30.4516	28.6589	28.4958	-1.86968	0.00145816	1	0.00422736
P49458	SRP9	47383000	38821000	0	28705000	25.4657	25.2425	22.1482	24.8026	-1.87867	0.136314	1	0.183628
O95810	SDPR	46324000	0	0	0	25.433	22.4848	22.1482	22.0038	-1.8829	0.165709	1	0.216853
Q9NVF7	FBXO28	10760000	24871000	0	0	23.327	24.6002	22.1482	22.0038	-1.88755	0.0237816	1	0.0405487
P60468	SEC61B	46742000	0	0	0	25.446	22.4848	22.1482	22.0038	-1.88938	0.165959	1	0.217032
Q9Y6C9	MTCH2	7382000	36652000	0	0	22.7834	25.1596	22.1482	22.0038	-1.89546	0.105617	1	0.147222
Q9UHA3	RSL24D1	82169000	131810000	30750000	25254000	26.2599	27.0061	24.8462	24.6179	-1.90094	0.00708816	1	0.0146089
Q5SSJ5	HP1BP3	1206600000	1142700000	459020000	215030000	30.1361	30.122	28.7461	27.7078	-1.90208	0.0137148	1	0.0254345
Q8IY81	FTSJ3	1264500000	1266300000	395060000	289390000	30.2037	30.2702	28.5296	28.1363	-1.90398	0.00234146	1	0.0060454
P49792;Q99666;O14715	RANBP2	10150000	27329000	0	0	23.2428	24.7361	22.1482	22.0038	-1.91343	0.0340965	1	0.0551562
Q9HAF1	MEAF6	27942000	10077000	0	0	24.7037	23.2968	22.1482	22.0038	-1.92423	0.0288444	1	0.0477023
Q9NPF5	DMAP1	20466000	46683000	15943000	0	24.2545	25.5086	23.8986	22.0038	-1.93036	0.0912485	1	0.13021
Q03111	MLLT1	22564000	12612000	0	0	24.3953	23.6205	22.1482	22.0038	-1.93189	0.00685453	1	0.0142648
P55265	ADAR	1346200000	1344800000	377500000	328900000	30.294	30.357	28.4641	28.3209	-1.93301	0.00127911	1	0.00385304
P33947	KDELR2	0	43675000	0	0	22.6106	25.4125	22.1482	22.0038	-1.93552	0.142083	1	0.190334
P12236	SLC25A6	3015700000	3478700000	894700000	793350000	31.4576	31.7281	29.709	29.5912	-1.94277	0.00165854	1	0.00462708
Q9H6H4	REEP4	13205000	22017000	0	0	23.6224	24.4243	22.1482	22.0038	-1.94733	0.00717885	1	0.0147642
Q9UH62	ARMCX3	18257000	15938000	0	0	24.0897	23.9582	22.1482	22.0038	-1.94794	0.00132735	1	0.00394312
P46977	STT3A	26332000	37581000	8331900	7889900	24.6181	25.1957	22.9624	22.9394	-1.95601	0.00358526	1	0.00839614
Q9NVX2	NLE1	127190000	73983000	21393000	28682000	26.8902	26.1729	24.3228	24.8015	-1.96941	0.0078532	1	0.0158796
P36954	POLR2I	0	46439000	0	0	22.6106	25.501	22.1482	22.0038	-1.97978	0.144201	1	0.192712
O00139	KIF2A	23274000	13150000	0	0	24.44	23.6808	22.1482	22.0038	-1.98437	0.00599441	1	0.0127084
O94913	PCF11	23883000	12819000	0	0	24.4773	23.644	22.1482	22.0038	-1.98461	0.00731769	1	0.0149785
P05141;Q9H0C2	SLC25A5	1029800000	944870000	335520000	183330000	29.9075	29.8478	28.294	27.4777	-1.99178	0.00671362	1	0.014017
Q9H2D1	SLC25A32	18335000	16884000	0	0	24.0959	24.0414	22.1482	22.0038	-1.9926	0.0011425	1	0.0035189
P49411	TUFM	857920000	654180000	211520000	166350000	29.6441	29.3173	27.6284	27.3375	-1.99776	0.00220017	1	0.00573893
P18077	RPL35A	2382200000	3462100000	942790000	539790000	31.1174	31.7212	29.7845	29.0357	-2.00923	0.00950193	1	0.0186265
Q9Y2W2	WBP11	20372000	15566000	0	0	24.2479	23.9241	22.1482	22.0038	-2.00997	0.00170857	1	0.00472558
Q9NY93	DDX56	363610000	324560000	158640000	45816000	28.4056	28.3061	27.2133	25.4772	-2.0106	0.0430198	1	0.0674374
P46779	RPL28	2283900000	2230800000	965280000	321910000	31.0566	31.0871	29.8185	28.2899	-2.01766	0.0305874	1	0.0502824
P50914	RPL14	3040600000	2491700000	745170000	619920000	31.4695	31.2467	29.4451	29.2354	-2.01785	0.00148661	1	0.00429687
P40939	HADHA	267320000	134770000	59115000	37076000	27.9618	27.0381	25.7892	25.1718	-2.01946	0.0133577	1	0.0248441
P61026	RAB10	20450000	15713000	0	0	24.2534	23.9377	22.1482	22.0038	-2.01951	0.00164732	1	0.00461301
Q9H9Y2	RPF1	331780000	319030000	81281000	78289000	28.2734	28.2813	26.2486	26.2502	-2.02802	0.000951553	1	0.00313118
Q9NP50	FAM60A	17833000	18302000	0	0	24.0558	24.1577	22.1482	22.0038	-2.03075	0.00110511	1	0.00347604
P62424	RPL7A	9954600000	8403100000	2033800000	2438100000	33.1805	33.0005	30.8937	31.211	-2.03817	0.00167072	1	0.00465433
P56537	EIF6	786810000	709570000	196330000	167260000	29.5192	29.4346	27.5209	27.3454	-2.04379	0.00111449	1	0.00348277
Q6IAN0	DHRS7B	11957000	27962000	0	0	23.4791	24.7692	22.1482	22.0038	-2.04814	0.0190661	1	0.0335181
Q99496	RNF2	67961000	63919000	21303000	11781000	25.986	25.962	24.3167	23.5178	-2.05672	0.00570577	1	0.0121635
Q15029	EFTUD2	3343700000	2932700000	754400000	742260000	31.6066	31.4818	29.4629	29.4952	-2.06514	0.000968662	1	0.00316933
Q9H0S4	DDX47	307840000	281700000	50085000	98613000	28.1654	28.1018	25.55	26.5831	-2.06702	0.0103539	1	0.0200516
Q9H9L3	ISG20L2	29169000	11796000	0	0	24.7657	23.524	22.1482	22.0038	-2.06884	0.0167388	1	0.0301706
Q13637;O14966;P57729	RAB32;RAB29;RAB38	36047000	29976000	13950000	0	25.0712	24.8695	23.7059	22.0038	-2.11547	0.0358085	1	0.0575386
Q13206	DDX10	487850000	345230000	112420000	79589000	28.8296	28.3952	26.7165	26.2739	-2.11723	0.00307455	1	0.00751079
Q6P161	MRPL54	64154000	0	0	0	25.9028	22.4848	22.1482	22.0038	-2.11779	0.173914	1	0.225748
Q6RFH5	WDR74	311980000	213600000	55756000	63274000	28.1847	27.7026	25.7048	25.943	-2.11974	0.00239342	1	0.00616779
Q14435	GALNT3	13621000	27473000	0	0	23.6671	24.7437	22.1482	22.0038	-2.1294	0.0105992	1	0.0203831
Q92522	H1FX	996830000	332550000	99315000	172700000	29.8606	28.3412	26.5377	27.3915	-2.13628	0.0363499	1	0.0582143
Q9NZM5	GLTSCR2	727820000	625530000	180210000	129950000	29.4068	29.2527	27.3973	26.9812	-2.14051	0.00174978	1	0.00480841
P62888	RPL30	1349300000	1413800000	188220000	516000000	30.2974	30.4291	27.46	28.9706	-2.14793	0.0247754	1	0.0418679
Q13427	PPIG	44555000	29550000	16180000	0	25.3769	24.8489	23.9199	22.0038	-2.15103	0.0499937	1	0.076806
Q14692	BMS1	502690000	480290000	113900000	106980000	28.8729	28.8715	26.7353	26.7006	-2.15423	0.000768156	1	0.00270329
P43243	MATR3	12918000000	12079000000	3086300000	2539500000	33.5565	33.524	31.4954	31.2697	-2.15766	0.000976043	1	0.00317916
P62854;Q5JNZ5	RPS26;RPS26P11	703780000	620830000	152760000	143250000	29.3583	29.2418	27.1588	27.1218	-2.15976	0.000816035	1	0.00283039
Q9Y2R4	DDX52	429360000	362260000	52819000	146800000	28.6454	28.4647	25.6267	27.1571	-2.16312	0.0253104	1	0.0425985
P19338	NCL	12729000000	8226600000	2417400000	2119300000	33.5352	32.9699	31.143	31.0088	-2.17665	0.00247981	1	0.00632695
Q00325	SLC25A3	1626100000	1712400000	413980000	324020000	30.5666	30.7056	28.5971	28.2994	-2.18782	0.00117547	1	0.00360889
Q9H501	ESF1	288450000	256280000	47881000	74289000	28.0715	27.9654	25.4851	26.1745	-2.18865	0.0034377	1	0.00813969
Q9UNQ2	DIMT1	628240000	644300000	152680000	126680000	29.1945	29.2954	27.1581	26.9445	-2.19367	0.000934998	1	0.00309788
Q8TF76	GSG2	19365000	21130000	0	0	24.1747	24.365	22.1482	22.0038	-2.19385	0.000939944	1	0.00310359
Q9NQ29	LUC7L	121210000	132170000	27188000	27726000	26.8207	27.01	24.6686	24.7526	-2.20478	0.000865591	1	0.00294488
P42766	RPL35	1642000000	1275600000	304370000	322350000	30.5806	30.2807	28.1534	28.2919	-2.20802	0.00114187	1	0.0035189
Q9NXW2	DNAJB12	37274000	11290000	0	0	25.1195	23.4608	22.1482	22.0038	-2.21408	0.0289846	1	0.0478929
Q15392	DHCR24	19813000	21326000	0	0	24.2077	24.3783	22.1482	22.0038	-2.21701	0.000876236	1	0.00295922
P82930	MRPS34	15623000	56733000	0	8539000	23.865	25.7899	22.1482	23.0535	-2.22658	0.0540126	1	0.0821931
P98175	RBM10	114420000	107780000	9389200	59802000	26.7376	26.7157	23.1347	25.8615	-2.22851	0.0977764	1	0.138092
Q8NC56	LEMD2	25622000	17118000	0	0	24.5787	24.0612	22.1482	22.0038	-2.24392	0.0019503	1	0.00520817
Q9BUN8	DERL1	34025000	28700000	10405000	0	24.9879	24.8068	23.2829	22.0038	-2.25395	0.0138579	1	0.0256505
Q5SNT2	TMEM201	28136000	15996000	0	0	24.7137	23.9634	22.1482	22.0038	-2.26254	0.00370992	1	0.00863517
Q02878	RPL6	12912000000	10142000000	2566800000	2200400000	33.5558	33.2718	31.2295	31.063	-2.26759	0.0010337	1	0.00333311
Q9Y6V7	DDX49	37143000	37182000	9999300	5932500	25.1144	25.1803	23.2255	22.5281	-2.27054	0.00304796	1	0.0074648
Q9NR30	DDX21	10608000000	9630700000	1639000000	2638800000	33.2722	33.1972	30.5823	31.3251	-2.28101	0.00342849	1	0.00812788
Q9NZJ7	MTCH1	23787000	19439000	0	0	24.4715	24.2447	22.1482	22.0038	-2.28204	0.000870485	1	0.00294501
O15446	CD3EAP	72204000	98166000	28605000	10370000	26.0734	26.5809	24.7419	23.3338	-2.28931	0.0196325	1	0.0343568
Q9NWU5	MRPL22	20770000	22563000	0	0	24.2758	24.4597	22.1482	22.0038	-2.29171	0.000793225	1	0.00277062
O75691	UTP20	17255000	27280000	0	0	24.0083	24.7336	22.1482	22.0038	-2.29491	0.00328828	1	0.00787306
P04259	KRT6B	104400000	170510000	26163000	27804000	26.6053	27.3775	24.6132	24.7566	-2.30651	0.00368564	1	0.00858941
Q96PZ2	FAM111A	37708000	31167000	11622000	0	25.1362	24.9257	23.4425	22.0038	-2.30778	0.0176866	1	0.0315248
P37108	SRP14	1035000000	887650000	181460000	202440000	29.9148	29.7576	27.4072	27.6208	-2.3222	0.000809844	1	0.00281399
Q13610	PWP1	382200000	155900000	72493000	32865000	28.4775	27.2483	26.0835	24.9979	-2.32221	0.0240758	1	0.041014
Q9BY76	ANGPTL4	35305000	13966000	0	0	25.0412	23.7676	22.1482	22.0038	-2.32837	0.0122021	1	0.0230738
O94955	RHOBTB3	27898000	17920000	0	0	24.7014	24.1273	22.1482	22.0038	-2.33834	0.00198543	1	0.0052644
Q8N8A6	DDX51	96134000	73079000	22755000	11673000	26.4863	26.1552	24.4118	23.5045	-2.36257	0.00553997	1	0.0118758
Q14684	RRP1B	499950000	528170000	98045000	101560000	28.865	29.0086	26.5191	26.6256	-2.36447	0.00063692	1	0.00235783
Q14254	FLOT2	437780000	364610000	61463000	92543000	28.6734	28.474	25.8454	26.4915	-2.40529	0.00231124	1	0.00600382
Q13823	GNL2	506050000	682420000	120840000	97783000	28.8825	29.3783	26.8207	26.5709	-2.43459	0.00153633	1	0.00439441
P62910	RPL32	1422300000	1220600000	214810000	274710000	30.3734	30.2172	27.6506	28.0612	-2.43935	0.00107781	1	0.00341248
Q01813;P17858	PFKP	18534000	57034000	8592200	0	24.1115	25.7975	23.0067	22.0038	-2.44921	0.0333521	1	0.0540427
Q9H8V3	ECT2	29679000	20095000	0	0	24.7907	24.2925	22.1482	22.0038	-2.46562	0.0013142	1	0.00392223
P62906	RPL10A	3952000000	4996600000	610030000	1053100000	31.8477	32.2505	29.1565	29.9998	-2.47097	0.00437006	1	0.00982753
O43290	SART1	697810000	913060000	136390000	151720000	29.346	29.7983	26.9953	27.2047	-2.4722	0.00122437	1	0.00372929
O95232	LUC7L3	205150000	151510000	33121000	30172000	27.5799	27.2071	24.9534	24.8746	-2.4795	0.000859498	1	0.00294401
P43307	SSR1	232140000	207540000	49570000	30784000	27.7582	27.661	25.5351	24.9035	-2.4903	0.00182619	1	0.0049524
O60264	SMARCA5	1213800000	1068600000	231420000	176840000	30.1447	30.0253	27.7581	27.4257	-2.49308	0.000780146	1	0.00274048
P05387	RPLP2	2686200000	1696300000	447800000	318640000	31.2907	30.692	28.7104	28.2752	-2.49852	0.00243936	1	0.00625212
P51648	ALDH3A2	28072000	22422000	0	0	24.7104	24.4506	22.1482	22.0038	-2.5045	0.000663384	1	0.00243171
Q9H7Z7	PTGES2	19345000	32712000	0	0	24.1732	24.9955	22.1482	22.0038	-2.50837	0.00315647	1	0.0076623
P40429;Q6NVV1	RPL13A	2218100000	1871100000	382790000	330590000	31.0145	30.8335	28.4841	28.3283	-2.51774	0.000568295	1	0.00217489
P18124	RPL7	8153600000	6820100000	1406900000	1184500000	32.8926	32.6994	30.362	30.1695	-2.53022	0.000602397	1	0.0022693
O43172	PRPF4	124310000	128880000	29413000	16243000	26.8572	26.9737	24.7821	23.9812	-2.53378	0.0028342	1	0.00704889
Q9Y3D7	PAM16	25742000	25517000	0	0	24.5854	24.6372	22.1482	22.0038	-2.53527	0.000473317	0.911135	0.00187863
Q96T88	UHRF1	21947000	29992000	0	0	24.3553	24.8703	22.1482	22.0038	-2.53678	0.00124523	1	0.00377491
P0DOX7;P01602	0	67572000	88122000	40342000	0	25.9777	26.4252	25.2379	22.0038	-2.58058	0.104036	1	0.145334
O96000	NDUFB10	24321000	29820000	0	0	24.5035	24.862	22.1482	22.0038	-2.60672	0.000727015	1	0.00260615
Q9BRT6	LLPH	35785000	66057000	14956000	0	25.0606	26.0094	23.8064	22.0038	-2.62993	0.0299156	1	0.0493044
O43660	PLRG1	745740000	701410000	112900000	120300000	29.4419	29.4179	26.7226	26.8699	-2.63362	0.000408905	0.787142	0.00169278
Q96EY1	DNAJA3	95088000	102520000	17762000	14160000	26.4705	26.6435	24.0544	23.7832	-2.63824	0.000583474	1	0.00221123
Q9H9Y6	POLR1B	63257000	12046000	0	0	25.8825	23.5543	22.1482	22.0038	-2.64237	0.042636	1	0.0669448
Q9BU76	MMTAG2	106580000	122820000	10906000	30074000	26.6351	26.9042	23.3508	24.8699	-2.65935	0.0132161	1	0.0246521
O75818	RPP40	22604000	34557000	0	0	24.3979	25.0747	22.1482	22.0038	-2.66025	0.00169016	1	0.00468813
Q15005	SPCS2	27768000	28156000	0	0	24.6947	24.7792	22.1482	22.0038	-2.66091	0.000404841	0.779319	0.00168319
P49207	RPL34	1833000000	1105400000	238420000	204450000	30.7393	30.0741	27.8011	27.635	-2.68869	0.00159569	1	0.00450395
Q96T23	RSF1	377650000	306890000	60786000	44087000	28.4603	28.2254	25.8294	25.4217	-2.71727	0.000798552	1	0.00277977
P61964	WDR5	31804000	26643000	0	0	24.8905	24.6995	22.1482	22.0038	-2.71896	0.000428986	0.825798	0.00175702
P61353	RPL27	5405500000	4717000000	878200000	665540000	32.2996	32.1674	29.6821	29.3378	-2.72354	0.000589314	1	0.00222874
Q07020	RPL18	7419200000	9636700000	1469500000	1110700000	32.7564	33.1981	30.4248	30.0767	-2.7265	0.00104289	1	0.00335714
P46776	RPL27A	2116700000	2011400000	347430000	277990000	30.947	30.9378	28.3443	28.0783	-2.73106	0.000448061	0.862517	0.0018235
Q14690	PDCD11	533170000	434900000	141470000	36784000	28.9578	28.7283	27.0481	25.1604	-2.73882	0.0218054	1	0.0375116
Q96A33	CCDC47	149880000	149590000	13628000	36382000	27.127	27.1887	23.6722	25.1446	-2.74944	0.0103958	1	0.0201125
P49755	TMED10	126230000	161340000	13961000	32136000	26.8793	27.2977	23.7071	24.9655	-2.75221	0.0076809	1	0.0156297
Q12873	CHD3	30354000	29383000	0	0	24.8232	24.8407	22.1482	22.0038	-2.75591	0.000343999	0.662198	0.00150158
O60762	DPM1	240050000	232700000	54481000	22423000	27.8065	27.8261	25.6714	24.4463	-2.75746	0.00611351	1	0.0128899
O95758	PTBP3	67791000	85529000	30728000	0	25.9824	26.3821	24.8452	22.0038	-2.75774	0.0649178	1	0.0967366
Q8N5C6	SRBD1	46215000	37460000	9079600	0	25.4296	25.1911	23.0863	22.0038	-2.76527	0.00460142	1	0.0102402
Q9Y2R9	MRPS7	140800000	140360000	31197000	13631000	27.0369	27.0968	24.8671	23.7282	-2.76917	0.00494529	1	0.0108429
Q7Z3K3	POGZ	39592000	24130000	0	0	25.2065	24.5565	22.1482	22.0038	-2.80549	0.0012893	1	0.00386158
Q9UL03;Q5JSJ4	INTS6	16830000	57887000	0	0	23.9723	25.8189	22.1482	22.0038	-2.81961	0.0184704	1	0.0326797
Q15572	TAF1C	31835000	30669000	0	0	24.8919	24.9025	22.1482	22.0038	-2.82117	0.000315214	0.606787	0.00142438
O95602;O14802	POLR1A	109700000	8995700	0	0	26.6768	23.133	22.1482	22.0038	-2.82888	0.101284	1	0.142108
Q06265	EXOSC9	249340000	190770000	32273000	29161000	27.8613	27.5395	24.916	24.8254	-2.82972	0.000466306	0.897639	0.00186232
O95573;O60488	ACSL3	31536000	32000000	0	0	24.8783	24.9638	22.1482	22.0038	-2.84501	0.000316579	0.609415	0.0014272
Q99623	PHB2	386060000	312470000	26152000	88000000	28.492	28.2514	24.6126	26.4188	-2.85599	0.0169196	1	0.0304395
P05386	RPLP1	2048800000	1495900000	269660000	211310000	30.8999	30.5106	27.9787	27.6826	-2.87457	0.000687686	1	0.00249773
Q92552	MRPS27	53916000	19960000	0	0	25.652	24.2828	22.1482	22.0038	-2.89139	0.00722721	1	0.014832
P08240	SRPR	33196000	32454000	0	0	24.9523	24.9841	22.1482	22.0038	-2.89218	0.000288834	0.556005	0.00134953
P06748	NPM1	30879000000	36300000000	5873900000	3399300000	34.8137	35.1115	32.4238	31.6904	-2.90545	0.00165215	1	0.00461594
Q9NPD3	EXOSC4	558530000	477780000	83308000	56743000	29.0248	28.864	26.2841	25.7858	-2.90947	0.000730967	1	0.00261545
Q8NBQ5	HSD17B11	14152000	78212000	0	0	23.7223	26.2531	22.1482	22.0038	-2.91167	0.040436	1	0.06396
Q8WUA4	GTF3C2	57805000	19323000	0	0	25.7525	24.236	22.1482	22.0038	-2.91823	0.00937923	1	0.0184801
Q8NAV1	PRPF38A	40649000	27950000	0	0	25.2445	24.7686	22.1482	22.0038	-2.93051	0.000657091	1	0.00241855
Q9UBU8;Q15014	MORF4L1;MORF4L2	24217000	47257000	0	0	24.4973	25.5262	22.1482	22.0038	-2.93575	0.00313719	1	0.00763476
Q6PK04	CCDC137	71408000	117600000	0	29734000	26.0574	26.8415	22.1482	24.8535	-2.94861	0.0517246	1	0.0790237
P19388	POLR2E	224960000	101870000	33539000	11288000	27.7129	26.6344	24.9715	23.4561	-2.95981	0.0160177	1	0.029034
Q9H0U3	MAGT1	222860000	230010000	22086000	38145000	27.6993	27.8093	24.3688	25.2128	-2.96353	0.00182672	1	0.0049524
P46940	IQGAP1	68621000	30882000	8346700	0	25.9999	24.9125	22.9649	22.0038	-2.97183	0.00766626	1	0.0156165
Q9Y3U8	RPL36	370180000	474980000	60993000	45316000	28.4314	28.8555	25.8343	25.4614	-2.99564	0.0007454	1	0.00264741
Q9UJS0	SLC25A13	128210000	114220000	37799000	5912700	26.9017	26.7995	25.144	22.5232	-3.01697	0.0400703	1	0.0634858
Q5VWQ0	RSBN1	47214000	27153000	0	0	25.4605	24.7268	22.1482	22.0038	-3.01764	0.00126702	1	0.00382891
Q14966	ZNF638	97588000	59563000	14926000	5555300	26.508	25.8601	23.8035	22.4333	-3.06568	0.00783166	1	0.0158527
P42695	NCAPD3	32010000	42868000	0	0	24.8998	25.3856	22.1482	22.0038	-3.06669	0.000572613	1	0.00218706
P21127;Q9UQ88;Q13882	CDK11B;CDK11A	104550000	83338000	5014400	24652000	26.6074	26.3447	22.2298	24.583	-3.06962	0.0286573	1	0.0475134
P00403	MT-CO2	28719000	48328000	0	0	24.7433	25.5586	22.1482	22.0038	-3.07491	0.00149713	1	0.00430382
Q9H7N4	SCAF1	45101000	30835000	0	0	25.3944	24.9103	22.1482	22.0038	-3.07634	0.000563333	1	0.00216019
Q969S9	GFM2	44114000	31795000	0	0	25.3625	24.9545	22.1482	22.0038	-3.08249	0.000449514	0.865314	0.00182556
Q16795	NDUFA9	23102000	61055000	0	0	24.4293	25.8958	22.1482	22.0038	-3.08654	0.00704861	1	0.014543
P61313	RPL15	6208500000	6146300000	669170000	769600000	32.4994	32.5493	29.29	29.5474	-3.10567	0.000276323	0.531922	0.00132506
O00257	CBX4	71290000	20490000	0	0	26.055	24.3206	22.1482	22.0038	-3.11179	0.011198	1	0.0214703
Q6UW68	TMEM205	28655000	51428000	0	0	24.7401	25.6483	22.1482	22.0038	-3.11815	0.00184322	1	0.00497644
Q5RKV6	EXOSC6	295650000	197250000	32039000	23915000	28.1071	27.5877	24.9055	24.5393	-3.12501	0.000794485	1	0.00277062
P16615;O14983	ATP2A2	83709000	76591000	20354000	0	26.2867	26.2229	24.251	22.0038	-3.12738	0.0233404	1	0.0398318
Q16533	SNAPC1	37520000	40179000	0	0	25.1289	25.2922	22.1482	22.0038	-3.13453	0.00024252	0.466851	0.00124494
Q9NYV4	CDK12	61565000	24549000	0	0	25.8434	24.5814	22.1482	22.0038	-3.13636	0.00433823	1	0.0097788
Q9UBM7	DHCR7	42771000	35698000	0	0	25.3179	25.1216	22.1482	22.0038	-3.14371	0.000253363	0.487724	0.0012832
Q56VL3	OCIAD2	43274000	35818000	0	0	25.3348	25.1264	22.1482	22.0038	-3.15457	0.000255671	0.492167	0.0012832
Q02543	RPL18A	4822900000	5114300000	614730000	495280000	32.135	32.2841	29.1675	28.9115	-3.17005	0.000277986	0.535123	0.00132506
Q8NHQ9	DDX55	439800000	364000000	32856000	58791000	28.6801	28.4716	24.9418	25.8369	-3.18645	0.00170296	1	0.00471683
Q9NUL7	DDX28	74045000	46920000	10129000	0	26.1097	25.5159	23.2441	22.0038	-3.18882	0.00515004	1	0.0112271
P62917	RPL8	7204500000	8107500000	765210000	887290000	32.714	32.9488	29.4834	29.7527	-3.21338	0.000310474	0.597662	0.00141615
P78345	RPP38	60606000	27846000	0	0	25.8207	24.7632	22.1482	22.0038	-3.21594	0.00244239	1	0.00625212
Q86Y07	VRK2	51640000	33274000	0	0	25.5898	25.0201	22.1482	22.0038	-3.22892	0.000608155	1	0.00228282
Q12849	GRSF1	54560000	31787000	0	0	25.6691	24.9541	22.1482	22.0038	-3.23562	0.000931292	1	0.00309093
O75152;A0A1B0GTU1	ZC3H11A	68068000	61886000	11428000	0	25.9883	25.9153	23.4182	22.0038	-3.24077	0.00530941	1	0.0114709
Q9Y3T9	NOC2L	270110000	200920000	23279000	25670000	27.9768	27.6143	24.4447	24.6414	-3.25246	0.000347421	0.668785	0.00151309
P35249	RFC4	73242000	57451000	11125000	0	26.094	25.808	23.3795	22.0038	-3.25936	0.00508512	1	0.0111111
O95299	NDUFA10	45317000	50755000	0	5238100	25.4013	25.6293	22.1482	22.3485	-3.26696	0.000253186	0.487383	0.0012832
O95707	POP4	47417000	38824000	0	0	25.4667	25.2427	22.1482	22.0038	-3.27865	0.000228361	0.439595	0.00121101
Q5T3I0	GPATCH4	204110000	246210000	26156000	20375000	27.5726	27.9075	24.6128	24.3081	-3.27958	0.000379733	0.730986	0.00159986
O43251;Q9NWB1;A6NFN3	RBFOX2;RBFOX1;RBFOX3	140790000	103090000	37070000	0	27.0368	26.6515	25.1159	22.0038	-3.28429	0.0510806	1	0.0782883
P36542	ATP5C1	1206300000	1277500000	116460000	138240000	30.1357	30.2829	26.7674	27.0704	-3.29038	0.000269116	0.518048	0.00130491
Q7LGA3	HS2ST1	43921000	42647000	0	0	25.3562	25.3782	22.1482	22.0038	-3.29115	0.000178467	0.343549	0.00105061
Q6PD62	CTR9	56990000	33240000	0	0	25.732	25.0186	22.1482	22.0038	-3.29929	0.000863363	1	0.00294488
O14776	TCERG1	19798000	98801000	0	0	24.2066	26.5902	22.1482	22.0038	-3.32242	0.0230668	1	0.0393999
Q8WVX9	FAR1	61541000	32319000	0	0	25.8428	24.9781	22.1482	22.0038	-3.33444	0.00128434	1	0.00385702
Q9P291	ARMCX1	60282000	33089000	0	0	25.813	25.0121	22.1482	22.0038	-3.33652	0.00106969	1	0.00340782
Q53GS9	USP39	732750000	590220000	69801000	60589000	29.4165	29.1689	26.0289	25.8804	-3.33806	0.000225378	0.433853	0.00119849
Q9BWM7	SFXN3	113040000	114890000	10225000	12158000	26.72	26.8079	23.2578	23.5633	-3.35347	0.000238552	0.459213	0.00123444
Q99547	MPHOSPH6	118110000	111580000	11847000	10523000	26.7833	26.7657	23.4702	23.3549	-3.362	0.00015859	0.305286	0.000966094
P82914	MRPS15	36693000	56735000	0	0	25.0968	25.7899	22.1482	22.0038	-3.36735	0.00075486	1	0.00267115
Q9Y388	RBMX2	91427000	22894000	0	0	26.4139	24.4807	22.1482	22.0038	-3.37127	0.0118664	1	0.0225053
Q9BVP2	GNL3	1468100000	1215300000	155260000	106360000	30.4191	30.2109	27.1823	26.6922	-3.37774	0.00043442	0.836259	0.0017755
O95168	NDUFB4	35363000	59906000	0	0	25.0435	25.8684	22.1482	22.0038	-3.37995	0.00109289	1	0.00344887
P11310	ACADM	37487000	57715000	0	0	25.1277	25.8147	22.1482	22.0038	-3.39514	0.000719192	1	0.0025881
O15258	RER1	54201000	40167000	0	0	25.6596	25.2917	22.1482	22.0038	-3.39964	0.000280614	0.540182	0.00133378
Q16666;Q6K0P9	IFI16	456980000	463150000	32778000	57711000	28.7353	28.8191	24.9384	25.8102	-3.40295	0.00119024	1	0.00364262
P61513	RPL37A	1913900000	1434200000	110200000	219960000	30.8017	30.4498	26.6877	27.7405	-3.41163	0.00220411	1	0.00574142
Q9Y4W6	AFG3L2	70352000	125260000	10423000	7462500	26.0359	26.9326	23.2854	22.8591	-3.41197	0.00162749	1	0.0045803
Q8NI77	KIF18A	41972000	56729000	0	0	25.2907	25.7898	22.1482	22.0038	-3.46423	0.000380356	0.732185	0.00159986
P30050	RPL12	3452400000	1812400000	223350000	228090000	31.6527	30.7875	27.7069	27.7929	-3.47022	0.00108903	1	0.00344233
Q9NW13	RBM28	809100000	784240000	45638000	113000000	29.5595	29.5789	25.4159	26.7796	-3.47149	0.00374108	1	0.0086766
Q8IYB3	SRRM1	2146200000	1818000000	193430000	160420000	30.9669	30.7919	27.4994	27.2851	-3.48716	0.0001861	0.358243	0.00106339
Q9H9B4	SFXN1	131390000	111790000	10968000	10613000	26.9371	26.7684	23.3589	23.3672	-3.48968	0.000148748	0.28634	0.00092685
Q8NDF8	PAPD5	57028000	45627000	0	0	25.733	25.4756	22.1482	22.0038	-3.52826	0.000186425	0.358868	0.00106339
A0FGR8	ESYT2	45020000	58744000	0	0	25.3918	25.8402	22.1482	22.0038	-3.53998	0.000302601	0.582507	0.0013969
O95400	CD2BP2	100380000	26674000	0	0	26.5487	24.7011	22.1482	22.0038	-3.54889	0.00873033	1	0.0174154
O43395	PRPF3	246070000	161690000	24426000	11846000	27.8423	27.3009	24.5141	23.5257	-3.55167	0.00199107	1	0.00527209
Q5SY16	NOL9	74548000	86608000	11317000	0	26.1195	26.4002	23.4041	22.0038	-3.55585	0.00394331	1	0.00903675
Q7KZF4	SND1	101170000	98007000	17269000	0	26.56	26.5786	24.0138	22.0038	-3.56047	0.0110595	1	0.0212258
Q13523	PRPF4B	43139000	104820000	7628000	0	25.3303	26.6756	22.835	22.0038	-3.58349	0.00521435	1	0.0113291
P42166	TMPO	48110000	60008000	0	0	25.4876	25.8709	22.1482	22.0038	-3.60322	0.000235889	0.454086	0.00122726
O00560	SDCBP	69537000	74590000	8394600	0	26.0191	26.1847	22.9732	22.0038	-3.61338	0.00129021	1	0.00386158
O14880	MGST3	114550000	105780000	9101100	8851800	26.7392	26.6887	23.0898	23.1054	-3.61637	0.000114325	0.220076	0.000788802
Q9BRJ6	C7orf50	142670000	169650000	11186000	14243000	27.0559	27.3702	23.3873	23.7916	-3.62358	0.000314833	0.606054	0.00142438
P48651	PTDSS1	72504000	41739000	0	0	26.0793	25.3471	22.1482	22.0038	-3.6372	0.000639296	1	0.00236208
Q9Y5M8	SRPRB	64055000	65931000	0	5656000	25.9006	26.0067	22.1482	22.4592	-3.64992	0.000179218	0.344995	0.00105102
Q9Y3B4	SF3B6	339570000	228190000	25301000	19224000	28.3069	27.7979	24.5648	24.2243	-3.65785	0.000415327	0.799504	0.00170834
Q8NBX0	SCCPDH	77234000	41201000	0	0	26.1705	25.3284	22.1482	22.0038	-3.67343	0.000847907	1	0.00291468
Q8N9T8	KRI1	100280000	64990000	0	8293700	26.5472	25.9859	22.1482	23.0114	-3.68676	0.00135729	1	0.00401617
Q86WX3	RPS19BP1	37239000	87577000	0	0	25.1181	26.4163	22.1482	22.0038	-3.69116	0.00265345	1	0.00665956
Q6P5R6	RPL22L1	74585000	87901000	9343400	0	26.1202	26.4216	23.1277	22.0038	-3.70513	0.00187321	1	0.00503622
Q8WTT2	NOC3L	849990000	749530000	71669000	51972000	29.6307	29.5136	26.067	25.6591	-3.7091	0.000221342	0.426083	0.00119351
Q9UKM9	RALY	13596000000	8065900000	797680000	793520000	33.6302	32.9414	29.5434	29.5915	-3.71836	0.000497612	0.957903	0.0019589
Q9NQT4	EXOSC5	199820000	141970000	15206000	10668000	27.5419	27.1132	23.8303	23.3746	-3.72511	0.000404542	0.778743	0.00168319
O95470	SGPL1	69817000	50903000	0	0	26.0249	25.6335	22.1482	22.0038	-3.75314	0.000207413	0.39927	0.00112788
P56134	ATP5J2	111840000	106330000	0	13346000	26.7046	26.6962	22.1482	23.6978	-3.77743	0.00408263	1	0.00931169
Q15024	EXOSC7	218210000	145770000	22028000	7548000	27.6689	27.1513	24.365	22.8755	-3.78988	0.00425675	1	0.00965877
Q9ULW3	ABT1	122590000	87777000	13475000	0	26.8371	26.4196	23.6559	22.0038	-3.79842	0.00535773	1	0.0115365
Q13724	MOGS	91919000	72758000	0	7282200	26.4216	26.1488	22.1482	22.8238	-3.79923	0.000516395	0.99406	0.00202045
Q8IY37	DHX37	53104000	71502000	0	0	25.6301	26.1237	22.1482	22.0038	-3.80088	0.000265672	0.511419	0.00130132
P61221	ABCE1	78278000	48628000	0	0	26.1899	25.5675	22.1482	22.0038	-3.80267	0.000390767	0.752226	0.00163527
Q6P1Q0	LETMD1	50544000	76846000	0	0	25.5588	26.2277	22.1482	22.0038	-3.81723	0.000443235	0.853227	0.00180769
Q8N2K0	ABHD12	43917000	90583000	0	0	25.3561	26.465	22.1482	22.0038	-3.83449	0.00147981	1	0.00428366
P07910	HNRNPC	84074000000	67259000000	5749300000	4778300000	36.2587	36.0012	32.3929	32.1817	-3.84268	0.000149805	0.288375	0.00092685
P62861	FAU	57049000	70617000	0	0	25.7335	26.1057	22.1482	22.0038	-3.84358	0.000180175	0.346837	0.00105102
P12235	SLC25A4	63854000	63950000	0	0	25.8961	25.9627	22.1482	22.0038	-3.85334	0.000101235	0.194877	0.000769955
Q9NRZ9;Q8TE73	HELLS	45884000	89889000	0	0	25.4193	26.4539	22.1482	22.0038	-3.86054	0.00119508	1	0.00365162
Q7Z2T5	TRMT1L	54307000	77038000	0	0	25.6624	26.2313	22.1482	22.0038	-3.87083	0.000311275	0.599204	0.00141615
Q9HC52	CBX8	68359000	61455000	0	0	25.9944	25.9052	22.1482	22.0038	-3.87381	0.000100992	0.19441	0.000769955
Q92974	ARHGEF2	63237000	67133000	0	0	25.8821	26.0327	22.1482	22.0038	-3.88137	0.000107637	0.207201	0.000781414
P28288	ABCD3	295600000	197450000	14589000	17665000	28.1069	27.5891	23.7705	24.1022	-3.91161	0.000326744	0.628982	0.00145089
O75530	EED	76557000	58283000	0	0	26.1578	25.8288	22.1482	22.0038	-3.91728	0.000149859	0.288479	0.00092685
P04181	OAT	51112000	87460000	0	0	25.5749	26.4143	22.1482	22.0038	-3.91862	0.000664458	1	0.00243171
O95864	FADS2	61161000	74857000	0	4198600	25.8339	26.1898	22.1482	22.0293	-3.9231	0.00015587	0.30005	0.000955572
Q96AG4	LRRC59	1131200000	920900000	68990000	65091000	30.043	29.8107	26.012	25.9838	-3.92892	0.000108375	0.208622	0.000781414
Q9P035	HACD3	167620000	160820000	10947000	10475000	27.2884	27.2931	23.3562	23.3483	-3.93851	8.19982e-05	0.157847	0.00070154
Q96HE9	PRR11	77249000	63225000	0	0	26.1708	25.9462	22.1482	22.0038	-3.98248	0.000110999	0.213673	0.000788462
P26358	DNMT1	96759000	51034000	0	0	26.4957	25.6372	22.1482	22.0038	-3.9904	0.000656493	1	0.00241855
P53007	SLC25A1	396420000	469870000	68674000	10515000	28.5302	28.8399	26.0054	23.3538	-4.00547	0.017884	1	0.0317882
P35606	COPB2	79830000	64187000	0	0	26.2182	25.968	22.1482	22.0038	-4.01708	0.000113319	0.218139	0.000788802
Q53H12	AGK	81986000	63726000	0	0	26.2567	25.9576	22.1482	22.0038	-4.03111	0.000125059	0.240739	0.000833005
P19387	POLR2C	113490000	97318000	9914800	0	26.7258	26.5684	23.2133	22.0038	-4.03853	0.00157435	1	0.00446294
Q8NDT2	RBM15B	172100000	144040000	0	18951000	27.3265	27.1341	22.1482	24.2036	-4.05436	0.00777757	1	0.0157598
Q9H4L4	SENP3	93181000	58929000	0	0	26.4413	25.8447	22.1482	22.0038	-4.06698	0.000282037	0.542921	0.0013359
Q96B26	EXOSC8	124770000	44210000	0	0	26.8625	25.4301	22.1482	22.0038	-4.07026	0.00250893	1	0.00637163
Q9BW19	KIFC1	130390000	105400000	4707100	10035000	26.926	26.6835	22.1386	23.2864	-4.09231	0.00134123	1	0.00397823
Q9Y4W2	LAS1L	102900000	64022000	0	4763000	26.5845	25.9643	22.1482	22.2113	-4.09461	0.00028335	0.545449	0.00133624
Q9UM00	TMCO1	248360000	242070000	12938000	15562000	27.8556	27.8831	23.5973	23.9194	-4.11104	0.000113544	0.218572	0.000788802
Q02241	KIF23	1089500000	1310100000	50420000	94398000	29.9888	30.3192	25.5596	26.5201	-4.11415	0.000878561	1	0.00296187
Q9BPW8	NIPSNAP1	67586000	87338000	0	0	25.978	26.4123	22.1482	22.0038	-4.11914	0.000165763	0.319094	0.000988902
Q14739	LBR	387150000	370540000	13847000	33905000	28.4961	28.4973	23.6952	25.0428	-4.12765	0.00195514	1	0.00520817
Q99661	KIF2C	56975000	107250000	0	0	25.7316	26.7086	22.1482	22.0038	-4.14409	0.000793214	1	0.00277062
Q9NXS2	QPCTL	60741000	105440000	0	0	25.824	26.6841	22.1482	22.0038	-4.17799	0.000557297	1	0.00214539
Q96QE5	TEFM	81826000	83992000	0	0	26.2538	26.356	22.1482	22.0038	-4.22888	7.37071e-05	0.141886	0.000657051
Q9BRD0	BUD13	411970000	414430000	35925000	13002000	28.5858	28.6588	25.0706	23.6601	-4.2569	0.00201792	1	0.00532665
Q9UQE7	SMC3	408730000	229410000	9159500	27272000	28.5744	27.8056	23.099	24.7288	-4.27609	0.00422812	1	0.00960937
Q6NUK1	SLC25A24	86928000	101520000	4487100	5106100	26.3411	26.6294	22.0695	22.3116	-4.29468	0.000111696	0.215015	0.000788802
Q2NL82	TSR1	603100000	729000000	30032000	36501000	29.1356	29.4736	24.8121	25.1493	-4.32387	0.00014698	0.282936	0.000921617
Q9BUQ8	DDX23	854990000	790500000	33873000	49276000	29.6391	29.5904	24.9858	25.5822	-4.33075	0.000212972	0.409971	0.00115485
Q96N66	MBOAT7	171080000	145830000	0	11995000	27.3179	27.1519	22.1482	23.5438	-4.38891	0.00178149	1	0.00486355
Q6P1J9	CDC73	274090000	258550000	24744000	6466700	27.9979	27.9781	24.5327	22.6524	-4.39538	0.00439423	1	0.00987035
P24928	POLR2A	106910000	140100000	8145200	0	26.6396	27.0941	22.9297	22.0038	-4.4001	0.000716906	1	0.0025881
Q9NXF1	TEX10	248890000	155140000	20684000	0	27.8587	27.2412	24.2742	22.0038	-4.41097	0.00882873	1	0.017539
Q9H8H2	DDX31	207330000	249030000	26250000	0	27.5951	27.924	24.618	22.0038	-4.44865	0.0122432	1	0.0231286
Q8TDD1	DDX54	1498800000	1137600000	55186000	64057000	30.4489	30.1156	25.69	25.9607	-4.45693	0.000113576	0.218634	0.000788802
Q13868	EXOSC2	509030000	333820000	39160000	8921600	28.891	28.3467	25.195	23.1167	-4.46296	0.00636295	1	0.0133719
Q02978	SLC25A11	246500000	307970000	7807300	19867000	27.8448	28.2304	22.8685	24.2717	-4.46748	0.00185968	1	0.00501384
Q15629	TRAM1	123310000	81482000	0	0	26.8455	26.3122	22.1482	22.0038	-4.50283	0.000159621	0.30727	0.000966259
P50416	CPT1A	75210000	135790000	0	0	26.1322	27.049	22.1482	22.0038	-4.51459	0.000491699	0.946521	0.00193959
Q9P2E9	RRBP1	697510000	464810000	21814000	27086000	29.3454	28.8243	24.3509	24.7189	-4.54995	0.000200675	0.386299	0.00111438
Q9NZ01	TECR	793330000	792560000	33449000	30751000	29.5311	29.5942	24.9676	24.902	-4.62785	4.687e-05	0.0902248	0.00052153
Q8TAD8	SNIP1	136390000	90084000	0	0	26.9909	26.457	22.1482	22.0038	-4.64794	0.00014215	0.273639	0.000903098
Q14839;Q8TDI0	CHD4	277610000	347060000	17534000	8707400	28.0163	28.4028	24.0358	23.0817	-4.65082	0.000582289	1	0.00221123
O96028	WHSC1	119670000	125840000	5606300	0	26.8023	26.9392	22.3908	22.0038	-4.67345	8.99542e-05	0.173162	0.000736859
O75683	SURF6	91925000	144190000	0	0	26.4217	27.1356	22.1482	22.0038	-4.70265	0.00023486	0.452105	0.00122522
P57088	TMEM33	127670000	127730000	0	0	26.8956	26.9607	22.1482	22.0038	-4.85216	4.27715e-05	0.0823351	0.000511471
Q96PV6	LENG8	103490000	69964000	3016200	2796600	26.5927	26.0923	21.4965	21.4431	-4.87274	0.000102033	0.196414	0.000770008
Q96LR7	C2orf50	151020000	112700000	0	0	27.138	26.7801	22.1482	22.0038	-4.88302	7.10878e-05	0.136844	0.000639458
Q8IY17	PNPLA6	149240000	120470000	0	0	27.1208	26.8763	22.1482	22.0038	-4.92256	5.2438e-05	0.100943	0.000538714
Q8TCJ2	STT3B	123420000	146190000	0	0	26.8468	27.1555	22.1482	22.0038	-4.92511	6.06643e-05	0.116779	0.000583894
O43159	RRP8	291330000	245520000	0	15897000	28.0859	27.9035	22.1482	23.9501	-4.94551	0.00257535	1	0.00648894
Q96TA2	YME1L1	343760000	335200000	5420100	20488000	28.3246	28.3527	22.342	24.3161	-5.00955	0.00324869	1	0.00783675
P15121;C9JRZ8	AKR1B1	449060000	548650000	0	49577000	28.7101	29.0635	22.1482	25.591	-5.01721	0.0193399	1	0.0339684
E9PRG8	C11orf98	148760000	141290000	0	0	27.1162	27.1063	22.1482	22.0038	-5.03523	3.64738e-05	0.0702121	0.000474406
O15479	MAGEB2	164430000	132590000	0	0	27.2607	27.0146	22.1482	22.0038	-5.06163	4.74063e-05	0.0912571	0.000524466
Q9UBX3	SLC25A10	193390000	113560000	0	0	27.4947	26.7911	22.1482	22.0038	-5.06689	0.000172692	0.332432	0.00102412
Q86UP2	KTN1	891980000	799540000	17877000	34790000	29.7002	29.6068	24.0638	25.08	-5.08163	0.000410502	0.790216	0.00169574
P40926	MDH2	154710000	147460000	0	0	27.1728	27.168	22.1482	22.0038	-5.09435	3.49015e-05	0.0671854	0.000461847
Q9Y4P3	TBL2	220830000	103670000	0	0	27.6861	26.6596	22.1482	22.0038	-5.09687	0.000423924	0.816054	0.00173999
Q6NW34	C3orf17	135720000	176370000	0	0	26.9838	27.4262	22.1482	22.0038	-5.12902	7.49964e-05	0.144368	0.000659215
Q9BQG0	MYBBP1A	4719300000	4319700000	179920000	87460000	32.1037	32.0405	27.3949	26.41	-5.16965	0.00035166	0.676945	0.00151962
Q12797	ASPH	495900000	528500000	24793000	6610500	28.8533	29.0095	24.5356	22.6842	-5.32152	0.00215454	1	0.00565054
P08574	CYC1	379460000	309990000	9759300	7448800	28.4672	28.2399	23.1905	22.8564	-5.33005	5.40393e-05	0.104026	0.000538993
P78346	RPP30	174740000	181650000	0	0	27.3484	27.4688	22.1482	22.0038	-5.33259	3.15912e-05	0.0608131	0.000461049
Q14241	TCEB3	313220000	273870000	7071300	6981400	28.1904	28.0611	22.7257	22.7629	-5.38144	2.8028e-05	0.0539539	0.000447098
Q9Y3B7	MRPL11	534390000	262890000	19433000	0	28.9611	28.0021	24.1842	22.0038	-5.38761	0.00463867	1	0.0102992
Q01780	EXOSC10	1569100000	1533200000	36875000	36960000	30.5151	30.5461	25.1083	25.1673	-5.39279	2.59128e-05	0.0498821	0.000437608
P22695	UQCRC2	159080000	227600000	0	0	27.213	27.7941	22.1482	22.0038	-5.42753	9.21154e-05	0.177322	0.000741934
O94906	PRPF6	1618800000	1859700000	35979000	45062000	30.5601	30.8246	25.0728	25.4533	-5.42932	6.02787e-05	0.116036	0.000583098
P42696	RBM34	747660000	656070000	16850000	15309000	29.4456	29.3215	23.9784	23.8957	-5.44648	2.7361e-05	0.0526699	0.000443431
Q9NQT5	EXOSC3	280490000	243710000	7701300	0	28.0312	27.8928	22.8488	22.0038	-5.53566	0.000188306	0.362489	0.00106614
Q92620	DHX38	1070800000	39753000	0	0	29.9638	25.2768	22.1482	22.0038	-5.54428	0.0352333	1	0.0567091
P43246	MSH2	256990000	188580000	0	0	27.9049	27.5228	22.1482	22.0038	-5.63785	4.43808e-05	0.085433	0.000511471
P30876	POLR2B	491650000	403330000	16910000	0	28.8408	28.6196	23.9835	22.0038	-5.73655	0.00206803	1	0.00543846
O00411	POLRMT	205620000	217230000	0	2636900	27.5832	27.7269	22.1482	21.3583	-5.90179	0.000126702	0.243901	0.000841039
Q9NVU7	SDAD1	298900000	257130000	0	0	28.1229	27.9701	22.1482	22.0038	-5.97048	2.15844e-05	0.04155	0.000437608
Q9NWH9	SLTM	693090000	1213400000	11097000	18791000	29.3363	30.2086	23.3758	24.1914	-5.98884	0.000351222	0.676102	0.00151962
Q9H6W3	NO66	608310000	391760000	14222000	0	29.148	28.5776	23.7338	22.0038	-5.99402	0.00131741	1	0.00392573
Q9UHB9	SRP68	321810000	261010000	0	0	28.2294	27.9917	22.1482	22.0038	-6.03456	2.41182e-05	0.0464275	0.000437608
Q14683	SMC1A	334210000	261160000	0	0	28.284	27.9926	22.1482	22.0038	-6.06225	2.67401e-05	0.0514747	0.000439955
O43719	HTATSF1	336920000	268760000	0	0	28.2956	28.034	22.1482	22.0038	-6.08877	2.45602e-05	0.0472784	0.000437608
O60812;P0DMR1;B7ZW38;B2RXH8	HNRNPCL1;HNRNPCL4;HNRNPCL3;HNRNPCL2	322960000	315370000	0	0	28.2346	28.2647	22.1482	22.0038	-6.1736	1.70652e-05	0.0328505	0.000437608
O14579	COPE	293590000	357720000	0	0	28.097	28.4465	22.1482	22.0038	-6.19572	2.85391e-05	0.0549378	0.00045031
O76094	SRP72	339130000	322310000	0	0	28.305	28.2961	22.1482	22.0038	-6.22455	1.64785e-05	0.0317211	0.000437608
A0A075B6R9;A0A0C4DH68	IGKV2D-24	689380000	166910000	0	0	29.3285	27.3467	22.1482	22.0038	-6.26159	0.00149795	1	0.00430382
O14556	GAPDHS	398130000	304730000	0	0	28.5365	28.2152	22.1482	22.0038	-6.29979	2.49234e-05	0.0479775	0.000437608
Q9NS25;Q9NS26	SPANXB1;SPANXA1	417620000	317190000	0	0	28.6054	28.273	22.1482	22.0038	-6.36317	2.46997e-05	0.0475469	0.000437608
Q8IX01	SUGP2	407670000	403680000	0	0	28.5706	28.6209	22.1482	22.0038	-6.51971	1.40211e-05	0.0269906	0.000437608
P52701	MSH6	430540000	489820000	0	0	28.6494	28.8999	22.1482	22.0038	-6.6986	1.67583e-05	0.0322597	0.000437608
Q5C9Z4	NOM1	506020000	527780000	0	0	28.8824	29.0076	22.1482	22.0038	-6.86897	1.22989e-05	0.0236754	0.000437608
P53621	COPA	2174000000	1844000000	17591000	0	30.9855	30.8124	24.0405	22.0038	-7.87679	0.000715562	1	0.0025881
Q9GZR7	DDX24	2428400000	2507000000	15848000	0	31.1451	31.2555	23.89	22.0038	-8.25345	0.00046281	0.890909	0.00185418
Q13557	CAMK2D	1228200000	1907400000	0	0	30.1617	30.8612	22.1482	22.0038	-8.43541	2.54416e-05	0.0489751	0.000437608
A2NJV5;A0A0A0MRZ7;A0A075B6S2	IGKV A18;IGKV2D-26;IGKV2D-29	33801000000	34936000000	16294000	0	34.9441	35.0562	23.93	22.0038	-12.0333	0.000123003	0.236781	0.00082502
